# Supplementary material for: Automated multivariate analysis of multi-sensor data submitted online: Real-time environmental monitoring
Source: PLoS One. 2018 Jan 12;13(1):e0189443. doi: 10.1371/journal.pone.0189443 (PMC5766106; doi:10.1371/journal.pone.0189443)
Supplement: S1 Table — (XLSX) [file pone.0189443.s001.xlsx]

## Sheet: LoVe Raw data
Time	Period	Chlorophyl	Conductivity	TempCond	TempAqua	TempConti	Turbidity	Salinity	Biomass 5m-50m	Biomass 50m-120m	Biomass 120m-250m	A_E_ 3m	A_E_ 5.5m	A_E_ 8m	A_E_ 10.5m	A_E_ 13m	A_E_ 15.5m	A_E_ 18m	A_E_ 20.5m	A_N_23m	A_N_ 3m	A_N_ 5.5m	A_N_ 8m	A_N_ 10.5m	A_N_ 13m	A_N_ 15.5m	A_N_ 18m	A_N_ 20.5m	A_N_ 23m	C_E_ 8m	C_E_ 13m	C_E_18m	C_E_23m	C_E_ 28m	C_E_ 33m	C_E_ 38m	C_E_ 43m	C_E_ 48m	C_E_ 53m	C_E_ 58m	C_E_ 63m	C_E_ 68m	C_E_ 73m	C_E_ 78m	C_E_ 83m	C_E_ 88m	C_E_ 93m	C_E_ 98m	C_E_ 103m
		QSU	mS cm-1	°C	°C	°C	FTU	PSU	Index	Index	Index	m s-1	m s-1	m s-1	m s-1	m s-1	m s-1	m s-1	m s-1	m s-1	m s-1	m s-1	m s-1	m s-1	m s-1	m s-1	m s-1	m s-1	m s-1	m s-1	m s-1	m s-1	m s-1	m s-1	m s-1	m s-1	m s-1	m s-1	m s-1	m s-1	m s-1	m s-1	m s-1	m s-1	m s-1	m s-1	m s-1	m s-1	m s-1
2015-05-16 01:59:00:000	May	21.5647	35.5	7.53998	7.5	7.91	124.89	34.56	-71.4613	-76.754	-79.1528	-0.426003	-0.237787	-0.259827	-0.24434	-0.219514	-0.196574	-0.208807	-0.24524	-0.327873	-0.193407	-0.155373	-0.18852	-0.167687	-0.164814	-0.251254	-0.20321	-0.264027	-0.319394	-0.0929733	-0.16176	-0.177147	-0.21024	-0.156547	-0.186747	-0.182267	-0.185587	-0.229733	-0.222213	-0.2182	-0.187667	-0.170747	-0.1414	-0.166667	-0.136507	-0.123587	-0.0665333	-0.0747867	-0.0525333
2015-05-16 02:59:00:000	May	22.0908	35.5	7.52001	7.49	7.91	124.89	34.58	-67.3928	-70.7279	-69.9235	-0.502153	-0.188919	-0.205486	-0.23376	-0.266563	-0.290213	-0.265716	-0.223466	-0.233466	-0.187363	-0.00501316	-0.0214963	-0.071413	-0.12122	-0.134999	-0.0847962	-0.136633	-0.22965	-0.10508	-0.14848	-0.18776	-0.148827	-0.159107	-0.148547	-0.142533	-0.195453	-0.208987	-0.237453	-0.23652	-0.21264	-0.230707	-0.192173	-0.188933	-0.169467	-0.112627	-0.1084	-0.103387	-0.07792
2015-05-16 03:59:00:000	May	30.428	35.49	7.53005	7.49	7.91	124.88	34.56	-70.829	-75.4352	-78.2307	-0.40185	-0.207933	-0.180587	-0.0945866	-0.0751967	-0.126	-0.10267	-0.121513	-0.129797	-0.101183	0.0885999	0.0686167	0.06582	0.0410234	-0.0635332	-0.116857	-0.206746	-0.211247	-0.0950133	-0.0569867	-0.0582533	-0.129293	-0.178467	-0.134747	-0.1584	-0.154107	-0.16044	-0.182293	-0.146733	-0.1982	-0.2188	-0.195747	-0.1612	-0.143133	-0.1422	-0.126893	-0.127933	-0.0982133
2015-05-16 04:59:00:000	May	25.5723	35.53	7.58995	7.49	7.91	124.89	34.54	-71.4963	-74.2594	-77.3052	-0.244441	-0.0979737	-0.0633837	-0.0758869	-0.08899	-0.140987	-0.236273	-0.202627	-0.18466	-0.0991066	-0.0185735	0.00496967	-0.0869069	-0.135574	-0.132373	-0.160723	-0.202033	-0.277083	-0.0919333	-0.130813	-0.211613	-0.169613	-0.124787	-0.110947	-0.105653	-0.124773	-0.104787	-0.103733	-0.117373	-0.15788	-0.159307	-0.18108	-0.17076	-0.171587	-0.169693	-0.148533	-0.130627	-0.103853
2015-05-16 05:59:00:000	May	21.3889	35.52	7.53003	7.5	7.91	124.89	34.59	-71.5228	-70.1401	-77.1323	-0.35271	-0.0847599	-0.0904667	-0.109434	-0.0932404	-0.0768404	-0.0796437	-0.118487	-0.23217	-0.14012	-0.11272	-0.0647472	-0.0817071	-0.0647674	-0.0857339	-0.0954806	-0.168073	-0.252956	-0.114933	-0.0715467	-0.02776	-0.0128667	-0.0709867	-0.03188	-0.0758267	-0.100373	-0.112293	-0.123173	-0.153707	-0.185893	-0.152187	-0.20032	-0.194213	-0.188853	-0.200853	-0.178973	-0.176947	-0.13652
2015-05-16 06:59:00:000	May	20.611	35.52	7.55997	7.49	7.91	124.89	34.56	-71.0048	-74.9409	-81.3238	-0.246613	-0.05788	0.00774665	-0.00746672	-0.01024	-0.00599993	-0.0177766	-0.0177533	-0.02037	-0.0563066	0.0466266	-0.0193501	-0.02432	0.0362601	0.0419734	0.000776739	-0.0286666	-0.1219	-0.01568	-0.01064	-0.00987999	-0.00507999	-0.00774666	-0.0506533	-0.0746933	-0.0715733	-0.11436	-0.106827	-0.10368	-0.13516	-0.143413	-0.133293	-0.127027	-0.15212	-0.160827	-0.13944	-0.177493	-0.10092
2015-05-16 07:59:00:000	May	19.8178	35.49	7.51999	7.48	7.91	124.88	34.57	-68.7369	-77.4426	-81.3729	-0.2647	-0.0378002	-0.0458204	0.0033064	-0.0162269	-0.0223203	-0.00524343	0.0318267	0.0222267	-0.130683	-0.0157333	-0.0633698	-0.0806132	-0.0665566	0.0213331	0.0609798	0.115973	0.255707	-0.0388133	-0.00444	0.00912	0.0706667	0.0481733	-0.01792	-0.03108	-0.0444533	-0.0437733	-0.05708	-0.0644133	-0.08552	-0.03856	-0.0703867	-0.0807867	-0.0241333	-0.106227	-0.0734267	-0.104573	-0.0916
2015-05-16 08:59:00:000	May	21.3102	35.48	7.51	7.48	7.9	124.88	34.57	-68.4295	-77.7919	-79.2648	-0.33259	-0.02244	-0.0387099	-0.0410667	-0.0404033	-0.07184	-0.0813533	-0.0652001	-0.0345669	-0.209483	-0.153333	-0.152173	-0.161233	-0.159883	-0.146587	-0.112073	-0.130067	-0.2341	0.0440667	0.0427867	0.0251867	-0.01788	-0.02224	-0.00558667	-0.0162133	-0.0395333	-0.0402267	-0.0637067	-0.0891733	-0.04584	-0.0654	-0.0878	-0.08296	-0.08972	-0.11872	-0.0444667	-0.0832267	-0.0897067
2015-05-16 09:59:00:000	May	23.5973	35.48	7.51002	7.47	7.89453	124.88	34.57	-68.28	-80.4262	-76.7981	-0.262697	0.00825335	0.00436342	-0.00246661	-0.0251066	-0.0236266	0.00282673	-0.00961991	-0.0329365	-0.21059	-0.126107	-0.113017	-0.10476	-0.120933	-0.118907	-0.131253	-0.109967	-0.0713501	0.0535467	0.0422667	0.0413467	0.00893334	0.0420933	0.00248	0.03444	0.0315333	0.0313067	0.0128267	-0.01828	-0.0127867	-0.0154133	-0.0144267	-0.0381333	-0.03472	-0.0376267	-0.0624933	-0.0486667	-0.0882267
2015-05-16 10:59:00:000	May	24.8563	35.47	7.54002	7.47	7.89	124.88	34.53	-69.9751	-76.9471	-80.0664	-0.19935	0.105133	0.0600768	0.0481	0.0317634	0.0448935	0.07795	0.0526532	0.00438664	-0.200223	-0.0565733	-0.0455699	-0.0389066	-0.0689132	-0.0863065	-0.0902264	-0.100993	-0.0989102	0.06952	0.0459067	0.0788133	0.0781867	0.105467	0.08684	0.0683733	0.06352	0.06404	0.03736	0.04648	0.0623867	0.0168667	0.0115067	-0.0138933	0.0157733	-0.00136	-0.00706667	-0.0119733	-0.0414533
2015-05-16 11:59:00:000	May	24.9647	35.49	7.56	7.47	7.89	124.88	34.53	-72.3132	-76.3194	-65.7986	-0.286164	0.09072	0.11984	0.0785332	0.0952567	0.0838001	0.1006	0.0797533	0.0836368	-0.175643	-0.0597599	-0.0661134	-0.0778	-0.0703967	-0.0785867	-0.0597099	-0.0630266	-0.0836935	0.114173	0.0970533	0.0993867	0.0912133	0.0807733	0.0658267	0.08376	0.0834133	0.102333	0.0813733	0.0378533	0.0431067	0.0374667	0.0143067	0.00761333	-0.02012	0.00641333	0.00444	-0.0202533	-0.0398
2015-05-16 12:59:00:000	May	22.8169	35.48	7.56005	7.47	7.89	124.88	34.52	-70.0542	-76.6213	-79.2466	-0.26206	0.123573	0.0741033	0.104653	0.102493	0.10144	0.104227	0.0955133	0.11983	-0.14179	-0.0297733	-0.0380733	-0.06164	-0.0830366	-0.0813999	-0.0782699	-0.0955533	-0.116237	0.0843067	0.0928533	0.11048	0.102187	0.0956133	0.0708267	0.04932	0.0300533	0.09492	0.0368133	0.08492	0.0794933	0.0680667	0.0445867	0.0474	0.0201067	0.00456	-0.0274	-0.04516	-0.03684
2015-05-16 13:59:00:000	May	23.8789	35.51	7.61993	7.47	7.89	124.89	34.49	-70.8853	-73.6034	-78.7998	-0.236093	0.0441733	0.06522	0.05984	0.03518	0.0428666	0.0561966	0.05062	0.0387037	-0.0790233	0.0436934	0.03452	0.0272067	0.0161834	0.01688	0.0115433	-0.0171401	-0.0646237	0.01432	0.0276933	0.0307867	0.02708	-0.00821333	0.0391467	0.00976	-0.0122267	0.01148	0.0546133	0.01192	-0.0216133	0.03404	-0.00705333	0.0405467	0.0638667	0.0212	-0.01556	-0.0283333	-0.0772933
2015-05-16 14:59:00:000	May	22.4435	35.49	7.52999	7.47	7.89	124.89	34.56	-71.5473	-76.7388	-78.0318	-0.24426	0.0467069	0.0600766	0.07986	0.0517232	0.00926664	0.0330833	0.0454602	0.0439773	-0.0574033	0.0739468	0.10219	0.10508	0.0939201	0.125827	0.0837167	0.0761533	0.0670698	0.00709333	0.02176	-0.0119733	-0.0442	-0.0213733	-0.01756	-0.0112533	0.00217333	0.00749333	-0.000426667	-0.02444	-0.00908	0.0164533	0.0342933	0.0425867	0.0452267	0.04896	0.0245733	-0.0122	-0.0301467
2015-05-16 15:59:00:000	May	24.5663	35.5	7.52	7.47	7.89	124.88	34.58	-68.833	-76.9379	-79.2616	-0.108523	0.08336	0.123717	0.1276	0.127213	0.155093	0.136337	0.1961	0.175783	0.00739333	0.08976	0.10707	0.12174	0.11491	0.11572	0.109577	0.13868	0.144213	0.06544	0.07108	0.0832267	0.0557333	0.0415867	0.03164	0.01492	-0.0160667	0.00738667	-0.0115067	0.000546667	-0.02988	0.00608	0.0234667	0.0422533	0.03104	0.02448	0.03404	-0.00652	-0.0455333
2015-05-16 16:59:00:000	May	23.9148	35.51	7.52002	7.48	7.89	124.88	34.59	-71.1885	-76.6447	-76.1716	-0.22278	0.0431866	0.0661401	0.0954333	0.113127	0.11328	0.114163	0.134113	0.0629639	-0.0259866	0.0776802	0.0988567	0.107907	0.0844867	0.115373	0.107007	0.1225	0.158683	0.02888	0.0413467	0.0345867	0.0829733	0.04716	0.02288	-0.0368	-0.0266267	-0.02796	-0.04048	-0.0783067	-0.0334267	0.0164133	0.01416	0.045	0.0407333	0.0298667	0.0207867	-0.0574533	-0.0636533
2015-05-16 17:59:00:000	May	24.0147	35.51	7.53998	7.48	7.89	124.88	34.57	-71.3278	-74.7844	-71.325	-0.237846	0.0651202	0.0768634	0.0799867	0.0647501	0.0764534	0.0726433	0.0459867	0.0237202	-0.0416432	0.0685068	0.0773433	0.0881	0.0883266	0.10404	0.0946634	0.09156	0.0726267	0.0156267	0.0158133	-0.00773333	-0.0271067	-0.0267333	-0.00492	-0.0292933	0.00628	-0.0195067	-0.0614267	-0.0523067	-0.02972	-0.0215067	-0.02476	0.000546667	-0.0327733	-0.05672	-0.0829733	-0.109933	-0.100973
2015-05-16 18:59:00:000	May	24.5466	35.51	7.52001	7.48	7.89	124.88	34.59	-73.7873	-75.9063	-77.6039	-0.275523	-0.00230666	0.00848667	-0.00629333	0.0195667	0.05084	0.0271433	0.0389133	0.0737633	-0.0171767	0.0677733	0.09328	0.0932867	0.0889234	0.100387	0.111113	0.0972667	0.0654001	-0.0276	-0.00912	-0.03136	-0.0305467	-0.0236667	-0.03656	-0.0456	-0.0311733	-0.0104267	-0.0737867	-0.0956933	-0.0329467	-0.0682933	-0.08552	-0.0778933	-0.11052	-0.12316	-0.12012	-0.06624	-0.109093
2015-05-16 19:59:00:000	May	25.6115	35.51	7.53001	7.48	7.89	124.88	34.58	-73.7244	-75.2896	-79.7215	-0.279267	-0.0287999	-0.0226866	-0.00864658	0.00503334	0.0119867	0.0293433	0.03308	0.0304466	-0.0214368	0.0803468	0.106273	0.0948667	0.0975499	0.0817333	0.0731433	0.0621999	0.0909664	-0.01932	-0.0230933	-0.0323467	-0.02216	-0.0295733	-0.0362267	-0.0747867	-0.0874533	-0.0678533	-0.08084	-0.0939333	-0.09184	-0.10144	-0.118907	-0.120507	-0.125173	-0.14364	-0.1474	-0.136213	-0.145587
2015-05-16 20:59:00:000	May	27.3978	35.52	7.54003	7.49	7.9	124.88	34.58	-73.7775	-75.4266	-77.3992	-0.229083	0.0180668	-0.00191999	0.00538661	0.00229334	-0.00616002	0.00285338	-0.00314	-0.0178234	-0.0505698	0.0566134	0.0789567	0.0528467	0.0648568	0.05628	0.0613067	0.07032	0.0491534	-0.03812	-0.016	-0.0249467	-0.0333867	-0.04172	-0.05944	-0.0619067	-0.0748667	-0.0963867	-0.0949333	-0.0829867	-0.0912667	-0.0696	-0.0923733	-0.126507	-0.101893	-0.107173	-0.116747	-0.135893	-0.12924
2015-05-16 21:59:00:000	May	26.8613	35.52	7.58005	7.49	7.9	124.88	34.54	-73.7438	-75.3723	-71.8849	-0.210593	-0.03276	0.00723665	0.01426	-0.0107767	0.0128933	-0.02512	-0.0231667	0.0254167	-0.0282099	0.000906643	0.0604599	0.0469533	0.0265667	0.0314133	0.04642	0.0551133	0.0360966	-0.0346533	-0.0218667	0.00161334	-0.01488	-0.0293867	-0.0280133	-0.0729733	-0.07268	-0.0998133	-0.102267	-0.0986267	-0.09924	-0.0917467	-0.0988667	-0.1144	-0.136947	-0.111947	-0.128053	-0.120867	-0.14904
2015-05-16 22:59:00:000	May	24.6432	35.55	7.63998	7.49	7.9	124.89	34.51	-73.7713	-77.1655	-77.9722	-0.29785	-0.0137335	-0.04935	-0.0496933	-0.0297867	-0.0452267	-0.0239701	0.00170659	0.0340732	-0.13124	-0.00770667	-0.000576581	-0.0163332	0.00463009	0.00668004	0.01051	0.0118134	0.0278467	-0.06488	-0.03	-0.0302	-0.03368	-0.00825333	-0.0294933	-0.0102267	-0.0446133	-0.0479067	-0.0732	-0.1122	-0.112933	-0.0984	-0.09168	-0.103107	-0.116747	-0.137027	-0.12672	-0.15796	-0.18556
2015-05-16 23:59:00:000	May	24.0763	35.5601	7.62015	7.5	7.90547	124.89	34.54	-74.5269	-77.056	-77.961	-0.261433	-0.0929334	-0.0666601	-0.0529601	-0.08906	-0.0721066	-0.0378633	-0.0311201	-0.064687	-0.0767134	0.00885333	0.03333	0.0249467	0.0106234	0.0272266	0.0150832	0.0261265	-0.0363904	-0.0622667	-0.0676	-0.0547467	-0.05792	-0.0537467	-0.06016	-0.0376267	-0.0633333	-0.0775733	-0.0867067	-0.0966	-0.07672	-0.0576533	-0.06804	-0.0856533	-0.12376	-0.118533	-0.141933	-0.156773	-0.17348
2015-05-17 00:59:00:000	May	20.9705	35.65	7.79997	7.5	7.91	124.89	34.46	-74.4724	-77.7939	-74.5807	-0.30175	-0.00453335	-0.0666933	-0.0597133	-0.0607033	-0.0425867	-0.0457133	-0.0618667	-0.1383	-0.11675	0.0268667	0.0107	0.00523999	0.00688995	0.0287067	-0.01136	-0.0237399	-0.0382899	-0.0321867	-0.05692	-0.0406667	-0.0421467	-0.04944	-0.02772	-0.0749067	-0.0550133	-0.129587	-0.135213	-0.12692	-0.0939467	-0.0752533	-0.0892267	-0.112173	-0.0970667	-0.0801733	-0.10876	-0.13244	-0.104147
2015-05-17 01:59:00:000	May	21.0215	35.61	7.76988	7.5	7.92	124.89	34.45	-74.5276	-77.4648	-72.2573	-0.33496	-0.07256	-0.03088	-0.02882	-0.0394901	-0.0377067	-0.05055	-0.0233466	-0.0237133	-0.107807	0.03396	-0.00205648	0.00620002	0.00245664	-0.0033466	0.00280656	0.0048267	0.0251268	-0.0315333	-0.0742933	-0.0589333	-0.0397733	-0.0260933	-0.02096	-0.04612	-0.0632667	-0.05308	-0.1076	-0.09536	-0.112453	-0.0750933	-0.0763467	-0.0911867	-0.0795867	-0.102827	-0.0646267	-0.07516	-0.09548
2015-05-17 02:59:00:000	May	21.3014	35.56	7.63002	7.5	7.92	124.89	34.53	-73.6404	-77.7696	-70.6523	-0.31289	-0.0657067	-0.0817133	-0.08588	-0.0949168	-0.0835333	-0.0881666	-0.0395333	0.00190005	-0.0712834	0.0200668	0.0111833	0.00136668	0.00883006	0.01216	0.0148966	0.00288003	-0.0248865	-0.0619333	-0.0766933	-0.0808667	-0.0729867	-0.0666533	-0.0768	-0.07364	-0.0637067	-0.0798667	-0.11608	-0.112653	-0.08216	-0.0571733	-0.0899067	-0.0790533	-0.108027	-0.109267	-0.09808	-0.0948267	-0.103693
2015-05-17 03:59:00:000	May	20.1286	35.56	7.65993	7.49573	7.91	124.89	34.5	-73.7956	-74.1035	-66.3259	-0.26605	-0.0937333	-0.09789	-0.0871933	-0.0979167	-0.0826267	-0.0749767	-0.0629867	-0.0939867	-0.0656567	0.0294267	0.0394333	0.0280133	0.0457933	0.0338933	0.04557	0.0352	0.00090004	-0.09016	-0.0813467	-0.0736	-0.0817333	-0.0815067	-0.108627	-0.06024	-0.0594533	0.00681334	0.0203467	-0.0730667	-0.0620667	-0.0597467	-0.06332	-0.0918	-0.0969333	-0.0972133	-0.114267	-0.100133	-0.117307
2015-05-17 04:59:00:000	May	21.4021	35.54	7.57998	7.5	7.91	124.89	34.56	-73.9017	-74.9152	-70.3706	-0.226697	-0.0960133	-0.0771733	-0.0997933	-0.101963	-0.107707	-0.07812	-0.0613	-0.0346498	-0.0861699	0.00287997	0.0519399	0.0519867	0.0521833	0.0388533	0.0611201	0.0575467	0.0136134	-0.0592933	-0.09424	-0.0531067	-0.0379067	-0.0803333	-0.0949067	-0.0788267	-0.0946533	-0.07192	-0.104467	-0.0758933	-0.0746267	-0.0664267	-0.0635867	-0.0993467	-0.0771467	-0.0864533	-0.0578133	-0.091	-0.0616533
2015-05-17 05:59:00:000	May	23.611	35.54	7.56	7.5	7.91	124.89	34.58	-73.1929	-78.154	-71.4684	-0.292453	-0.0584534	-0.0416167	-0.0282867	-0.0270167	-0.0240933	-0.00894993	-0.00917995	-0.01193	-0.0360665	0.0346666	0.0648967	0.0861933	0.0655	0.0699998	0.0556999	0.0764066	0.136123	-0.0861333	-0.0533067	-0.0627067	-0.0492667	-0.0733067	-0.05624	-0.0927467	-0.12104	-0.0744667	-0.0311333	-0.05552	-0.0642933	-0.05784	-0.0301467	-0.05124	-0.06724	-0.0832667	-0.0732267	-0.0487867	-0.0685467
2015-05-17 06:59:00:000	May	28.8627	35.55	7.55999	7.5	7.91	124.89	34.59	-71.5629	-78.3944	-67.4887	-0.208347	0.03192	0.0517967	0.0519	0.0324634	0.03752	0.0176033	0.0330867	0.05107	-0.00867334	0.0640933	0.0836466	0.0675599	0.0893233	0.0778267	0.0693167	0.0411933	0.02371	-0.0103733	-0.00057333	-0.00901333	0.00116	-0.0553867	-0.0376667	-0.0364267	-0.0248667	-0.0420667	-0.0575333	-0.0634667	-0.0486933	-0.0175867	-0.0291467	-0.03504	-0.08984	-0.0716	-0.0770533	-0.0734667	-0.0659333
2015-05-17 07:59:00:000	May	27.2738	35.56	7.54999	7.51	7.91	124.89	34.61	-71.4768	-78.0499	-72.2236	-0.18158	0.0827198	0.101933	0.0867932	0.0980933	0.120853	0.10193	0.134507	0.139174	-0.0372834	0.0692667	0.0909967	0.09574	0.101433	0.111733	0.0770501	0.0919332	0.0958666	0.0551733	0.03884	0.0214933	0.01208	0.04012	-0.0246533	-0.0314533	-0.00368	-0.00889333	-0.0276	-0.00497333	0.0196533	0.0216	0.0197467	0.0414533	0.0110133	-0.0245067	-0.0336	-0.0345067	-0.0490267
2015-05-17 08:59:00:000	May	21	35.57	7.53999	7.51	7.92	124.89	34.63	-71.2823	-76.8586	-70.8799	-0.140724	0.0786933	0.107307	0.114373	0.13176	0.154427	0.114063	0.112707	0.15284	-0.0374236	0.141027	0.129487	0.138807	0.153717	0.137893	0.123314	0.120894	0.0618932	0.0109067	0.0308267	0.0242133	0.04336	0.05348	0.0138667	0.0183067	0.037	0.0399067	0.00644	-0.0106667	0.0202667	0.02412	0.05108	0.05168	0.00657333	0.0222267	0.0252267	0.0378	0.0108133
2015-05-17 09:59:00:000	May	4.39328	35.55	7.52999	7.51	7.92	0	34.62	-70.9261	-79.0007	-70.8563	-0.203127	0.0723733	0.0959	0.1001	0.13847	0.136707	0.157083	0.137313	0.102163	-0.01847	0.123347	0.130763	0.1314	0.130617	0.171147	0.15028	0.130007	0.0794235	0.02212	0.0550533	0.09056	0.0616667	0.0935067	0.0798	0.0746133	0.09952	0.0909067	0.0766933	0.0278	0.0174533	-0.00705334	-0.00690667	0.0446667	0.0671467	0.0495333	0.0272	0.0106267	0.00209333
2015-05-17 10:59:00:000	May	27.337	35.55	7.51999	7.5	7.92	124.88	34.63	-70.4172	-76.8721	-69.8593	-0.177717	0.0918001	0.0845267	0.133574	0.16296	0.148747	0.179857	0.18166	0.192943	0.00189004	0.177174	0.171513	0.170407	0.18842	0.206893	0.203987	0.20258	0.197163	0.00694667	0.015	0.0547333	0.0696	0.10004	0.0955867	0.0887333	0.108693	0.113907	0.10908	0.107507	0.0585067	0.00564	-0.00490667	0.03512	0.0266267	0.000866667	0.0511467	0.06696	0.0701067
2015-05-17 11:59:00:000	May	25.4274	35.53	7.50998	7.49573	7.91453	124.89	34.62	-69.6022	-76.6416	-68.8889	-0.12552	0.133347	0.155277	0.169453	0.17739	0.201587	0.22691	0.212633	0.180617	-0.01818	0.21572	0.240853	0.229047	0.21163	0.18828	0.189513	0.199447	0.26093	0.02372	0.0514133	0.127547	0.0995867	0.0827733	0.0669067	0.07168	0.0526133	0.0690933	0.0959867	0.09968	0.07556	0.0799067	0.0607733	0.00852	0.0135733	0.0712	0.0843867	0.0667867	0.0982
2015-05-17 12:59:00:000	May	23.933	35.53	7.49	7.49	7.91	124.89	34.64	-70.0919	-76.3375	-75.0441	-0.26044	0.101893	0.14867	0.169647	0.157083	0.203733	0.20021	0.269773	0.324107	0.0252266	0.222493	0.22827	0.231747	0.239693	0.27564	0.271403	0.258333	0.239333	0.01328	0.01212	-0.00845333	0.0794667	0.115347	0.116773	0.0981067	0.0845733	0.0783733	0.1204	0.107707	0.120813	0.10364	0.0978933	0.0611333	0.0690933	0.0818133	0.0900533	0.102787	0.10284
2015-05-17 13:59:00:000	May	22.9937	35.51	7.49001	7.49	7.91	124.89	34.62	-69.031	-75.7545	-69.4591	-0.26542	0.116147	0.128387	0.175187	0.211947	0.240773	0.250427	0.292267	0.276867	0.0266002	0.228667	0.281883	0.312267	0.29087	0.2878	0.26713	0.295713	0.328597	0.0098	0.04812	0.07852	0.0593867	0.0704533	0.0404533	0.1924	0.182987	0.13856	0.132853	0.12008	0.133453	0.14252	0.120587	0.134627	0.107773	0.110293	0.0425333	0.02936	0.0696
2015-05-17 14:59:00:000	May	22.5093	35.49	7.5	7.48	7.9	124.88	34.59	-67.3712	-72.0476	-66.3307	-0.216687	0.13048	0.159473	0.2238	0.225987	0.281667	0.288223	0.29756	0.330127	-0.0154568	0.16436	0.197063	0.2003	0.193637	0.209827	0.25962	0.276593	0.235076	0.0611067	0.0714	0.109613	0.103213	0.1252	0.0925333	0.130053	0.134293	0.151147	0.127827	0.119453	0.09408	0.11336	0.104827	0.109453	0.144093	0.144507	0.0912933	0.0740933	0.0515467
2015-05-17 15:59:00:000	May	22.9189	35.49	7.5	7.48	7.9	124.88	34.59	-67.9072	-75.01	-66.0226	-0.19796	0.169107	0.189457	0.264727	0.278047	0.24756	0.282697	0.327793	0.40741	-0.0493666	0.178	0.173963	0.20216	0.265847	0.28728	0.278757	0.296207	0.304757	0.0495467	0.09652	0.12004	0.123373	0.190973	0.20436	0.224533	0.224373	0.190013	0.15056	0.0969333	0.0799467	0.0876267	0.08036	0.0851733	0.0747733	0.07312	0.0697067	0.04548	0.0273467
2015-05-17 16:59:00:000	May	22.8188	35.5	7.49999	7.49	7.9	124.88	34.6	-67.9972	-72.7362	-64.7457	-0.12309	0.159093	0.146647	0.21424	0.264163	0.287787	0.28231	0.323713	0.388097	0.106297	0.243813	0.248383	0.272193	0.293073	0.298707	0.28788	0.29512	0.26842	0.0344	0.0952267	0.14796	0.136293	0.12772	0.0787867	0.11908	0.141347	0.134227	0.10668	0.102533	0.0962933	0.0677067	0.06548	0.0421733	0.02956	0.01376	0.0442933	0.03636	0.0581467
2015-05-17 17:59:00:000	May	22.6365	35.52	7.49001	7.49	7.9	124.88	34.63	-69.1113	-74.9893	-77.6868	-0.162294	0.172374	0.187723	0.196767	0.23212	0.252187	0.272747	0.279527	0.298077	0.09165	0.247067	0.261683	0.269227	0.27551	0.291187	0.267803	0.279787	0.30902	0.07208	0.0929733	0.10684	0.1286	0.1506	0.17768	0.120413	0.136027	0.145	0.12788	0.100733	0.05848	0.05736	0.0094	-0.00581333	-0.00666667	0.00222667	0.02604	0.05492	0.03804
2015-05-17 18:59:00:000	May	22.83	35.52	7.50001	7.49	7.9	124.89	34.62	-68.5222	-75.3129	-76.2475	-0.0960499	0.172	0.185493	0.215433	0.201723	0.25068	0.292627	0.330407	0.302257	0.0821966	0.22908	0.23283	0.251353	0.261097	0.274413	0.27553	0.26796	0.22256	0.06044	0.0886667	0.1256	0.124947	0.15656	0.172267	0.114933	0.09668	0.0699733	0.0927733	0.0438133	-0.00605334	-0.01536	-0.03772	-0.03864	-0.0326533	-0.0689467	-0.0417467	-0.00722667	-0.000240003
2015-05-17 19:59:00:000	May	23.1016	35.51	7.50999	7.49	7.9	124.89	34.6	-68.889	-75.4448	-72.322	-0.129243	0.10944	0.17125	0.20302	0.21272	0.209493	0.229003	0.260633	0.288783	0.0416434	0.251293	0.222607	0.239647	0.243887	0.27204	0.22757	0.227393	0.208777	0.0164533	0.0563333	0.1082	0.11424	0.132067	0.137107	0.0921067	0.0771733	0.08708	0.0182933	0.0194133	0.0666267	0.00414667	0.00689333	-0.0233733	-0.0437333	-0.0253867	-0.00104	0.0137867	0.0183467
2015-05-17 20:59:00:000	May	24.2941	35.5	7.50001	7.49	7.9	124.89	34.6	-70.5539	-73.4852	-75.4913	-0.150084	0.1334	0.15186	0.150547	0.177343	0.20676	0.227964	0.24794	0.177457	0.0797097	0.255694	0.246307	0.241127	0.248767	0.205787	0.24344	0.20716	0.12966	0.0517733	0.0663467	0.101907	0.0941067	0.0935733	0.0710133	0.0831867	0.0396267	0.0559067	0.02408	0.02672	0.021	-0.000573334	-0.0419867	-0.0460933	-0.0718667	-0.0455867	-0.08364	-0.0636133	-0.0321333
2015-05-17 21:59:00:000	May	23.2232	35.49	7.50998	7.48573	7.9	124.88	34.58	-69.1086	-75.8637	-74.055	-0.163613	0.08732	0.09867	0.1297	0.18392	0.229107	0.248937	0.25512	0.251354	0.0063533	0.222187	0.22979	0.213873	0.234507	0.247387	0.237423	0.250373	0.262373	0.04212	0.05204	0.0827333	0.114173	0.0906267	0.06868	0.0825333	0.0281467	0.02392	0.0512933	0.0644933	-0.00474667	-0.0679867	-0.0637867	-0.0219867	-0.00601333	-0.0140533	0.00616	-0.02552	-0.0242
2015-05-17 22:59:00:000	May	24.4521	35.47	7.49001	7.48	7.9	124.88	34.58	-69.0331	-76.028	-75.8053	-0.181977	0.0594401	0.0844434	0.12678	0.183207	0.203413	0.18794	0.21486	0.22981	-0.00173972	0.17376	0.184307	0.194413	0.21653	0.217453	0.192543	0.22602	0.281936	0.0279467	0.0528533	0.0552	0.08236	0.0534267	0.06056	0.0697067	0.0758	0.0615867	0.03084	0.0615733	-0.02728	-0.07908	-0.0376133	-0.00968	0.0246	-0.02716	-0.0264267	-0.0272533	-0.0242
2015-05-17 23:59:00:000	May	24.0214	35.45	7.49998	7.47	7.89	124.88	34.54	-68.0935	-70.3564	-71.4741	-0.252913	0.0621867	0.0650965	0.102753	0.10161	0.110907	0.132667	0.158414	0.11598	-0.0154298	0.16292	0.151887	0.183833	0.18739	0.18192	0.176997	0.201533	0.2441	-0.0306133	-0.0006	-0.00382667	0.03516	0.0238933	0.0678267	0.0144	0.0175333	-0.00182667	0.02432	0.0256	0.0284267	0.00036	-0.0306267	-0.0539467	-0.0448667	-0.0246	-0.0338	-0.0432	-0.0254267
2015-05-18 00:59:00:000	May	21.9426	35.43	7.47	7.46	7.88453	124.88	34.55	-66.4239	-74.3769	-63.9001	-0.210853	0.0232133	0.02069	0.04628	0.07244	0.0827067	0.11074	0.1361	0.11275	0.07289	0.16964	0.181647	0.197333	0.21545	0.19596	0.21032	0.24664	0.27994	-0.0481333	-0.0340133	0.00677333	0.03048	0.0237867	-0.01332	0.0136533	0.00272	-0.0104	0.00218667	0.0293867	0.0319333	0.0240133	0.00346667	-0.00169333	0.000893333	-0.0631733	-0.03764	-0.0628133	-0.01652
2015-05-18 01:59:00:000	May	21.8326	35.4	7.46998	7.45	7.87453	124.88	34.52	-66.037	-72.3423	-71.3042	-0.235503	0.0254801	0.01355	0.0148801	0.0524101	0.0897067	0.0996001	0.11982	0.17387	-0.0811397	0.138493	0.161113	0.193493	0.222903	0.205493	0.218843	0.20892	0.245187	-0.0787867	-0.0293867	-0.0281733	-0.01932	-9.33333e-05	0.025	0.000213333	-0.0113333	-0.0494933	-0.0112533	-0.0194667	-0.00390667	-0.00450667	-0.00370667	-0.00544	0.0152133	0.0328133	0.02864	0.0216133	-0.00816
2015-05-18 02:59:00:000	May	21.6686	35.4	7.45001	7.45	7.87	124.88	34.54	-64.9114	-76.6164	-71.9543	-0.236777	0.0528398	0.0225931	0.0376731	0.062453	0.0722666	0.0860765	0.126393	0.14951	-0.00955694	0.210893	0.209584	0.211133	0.245514	0.239667	0.243517	0.211207	0.213457	-0.0388267	-0.0420933	-0.0446933	0.00197333	0.02296	-0.0292667	-0.0537067	-0.0191467	-0.0301867	-0.02384	-0.0717067	-0.07864	-0.0383333	-0.04508	-0.0138933	-0.04976	-0.0460133	-0.0306133	-0.0427333	-0.0598267
2015-05-18 03:59:00:000	May	21.4759	35.39	7.46	7.44	7.86	124.88	34.52	-64.9288	-75.4225	-70.585	-0.144277	0.0309066	0.02131	0.03696	0.0293	0.0371733	0.07476	0.100567	0.156183	0.0345231	0.171107	0.149873	0.16896	0.198347	0.205333	0.217463	0.199813	0.141113	-0.0724667	-0.0484667	-0.0360267	-0.03148	-0.0403733	-0.00668	-0.0170933	-0.03012	-0.0238933	-0.0814533	-0.0597333	-0.0613867	-0.02876	-0.0194667	-0.01912	-0.02708	-0.0633333	-0.0710667	-0.0294	0.00550666
2015-05-18 04:59:00:000	May	22.2519	35.38	7.45998	7.43573	7.86	124.88	34.51	-63.6605	-74.8228	-74.3878	-0.257727	-0.00309339	0.000269897	0.0393866	0.0537833	0.0342267	0.0245801	0.0702467	0.0967633	-0.0810067	0.106293	0.128323	0.149307	0.14118	0.172213	0.165003	0.171213	0.143513	-0.08472	-0.05004	-0.0431733	-0.0264133	-0.0217467	-0.02272	-0.01424	-0.00108	-0.00193333	-0.027	-0.0739867	-0.0762667	-0.0764533	-0.0867467	-0.06672	-0.0795733	-0.0690533	-0.0536267	-0.0355467	-0.0585467
2015-05-18 05:59:00:000	May	21.3943	35.3301	7.44005	7.41	7.85	124.88	34.47	-63.1505	-74.325	-75.0275	-0.226947	0.0139866	0.0236634	0.0484468	0.0487201	0.0270799	0.03358	0.0308666	0.0253333	-0.0426402	0.122893	0.108327	0.120307	0.114007	0.116933	0.13086	0.132893	0.114927	-0.03532	-0.01096	-0.02188	-0.02348	-0.0328	-0.0281733	-0.02824	-0.07688	-0.08452	-0.112427	-0.111693	-0.122053	-0.153093	-0.148387	-0.0852933	-0.0550267	-0.06624	-0.03328	-0.02112	-0.00304
2015-05-18 06:59:00:000	May	24.8709	35.4201	7.50008	7.44427	7.84	124.88	34.51	-64.7621	-75.4019	-72.7607	-0.0375266	0.0575734	0.0785967	0.0470134	0.03285	0.0424267	0.03432	0.0472267	0.0264933	-0.06314	0.0594934	0.0393734	0.03678	0.0391467	0.00972	0.00187329	0.00181995	-0.00436333	0.03488	-0.00850667	0.0128933	0.00126667	0.0206667	0.00472	0.0220667	0.0171733	0.000119997	-0.0437333	-0.0704267	-0.0756133	-0.100813	-0.0420533	-0.00497333	0.0128133	-0.00808	0.0314	0.0794533	0.05972
2015-05-18 07:59:00:000	May	33.7357	35.48	7.59998	7.46	7.85	124.88	34.48	-63.3662	-73.7223	-71.0938	-0.0941167	0.0773999	0.0637999	0.0550067	0.0552633	0.06472	0.0448933	-0.00546671	-0.0235666	-0.184267	-0.0264	-0.0151667	-0.00472007	0.00903671	0.0118134	-0.02371	-0.01262	-0.0330701	0.0514933	0.0627067	0.03112	0.0235733	0.05004	0.0588267	0.0390267	0.0554533	0.0467733	0.0832667	0.0798933	0.0743733	0.00269333	-0.00522667	0.0400133	0.0477067	0.04804	0.0538	0.0678933	0.114987
2015-05-18 08:59:00:000	May	19.0902	35.44	7.57995	7.46	7.86	124.88	34.45	-68.1604	-72.2801	-72.3785	-0.113197	-0.00554683	0.0411134	0.0737534	0.0580834	0.054	0.0377967	0.05514	0.083123	-0.147617	-0.0318667	-0.0345965	-0.0598199	-0.0671433	-0.0689733	-0.08111	-0.0896534	-0.0832865	0.0743733	0.0797333	0.106973	0.108787	0.118973	0.100187	0.1094	0.09656	0.10728	0.111573	0.113053	0.05656	0.0274133	0.0754533	0.0718933	0.04308	0.0975333	0.136187	0.119267	0.119307
2015-05-18 09:59:00:000	May	17.638	35.41	7.51996	7.44	7.86453	124.88	34.48	-66.1197	-73.3894	-66.075	-0.119127	0.07544	0.0568833	0.03858	0.0437667	0.07252	0.07613	0.0886867	0.0961033	-0.183673	-0.0311733	-0.0629	-0.06552	-0.06819	-0.0532667	-0.05454	-0.0260467	-0.0628634	0.0942	0.09884	0.107547	0.0787067	0.10168	0.0937733	0.0886133	0.0914533	0.0869067	0.0876267	0.0851733	0.0866533	0.0959067	0.11464	0.130213	0.1594	0.114827	0.119227	0.122813	0.123613
2015-05-18 10:59:00:000	May	18.2637	35.41	7.47001	7.44	7.86	124.88	34.53	-64.4497	-71.4258	-73.592	-0.17463	0.0729199	0.111617	0.119307	0.120147	0.112027	0.10785	0.112007	0.130823	-0.0503032	0.127613	0.174677	0.159287	0.168597	0.141454	0.114327	0.15154	0.178723	0.00210667	0.0141733	-0.00910667	-0.0236933	-0.0102667	0.0184933	0.0473867	0.0452267	0.0932133	0.0845867	0.0922133	0.0587867	0.07552	0.12928	0.138707	0.154867	0.163467	0.20292	0.183947	0.24828
2015-05-18 11:59:00:000	May	17.4795	35.4299	7.47995	7.45	7.86	124.88	34.54	-64.6299	-74.8831	-68.3228	-0.121247	0.0859201	0.0819734	0.0816401	0.0909668	0.0905865	0.110027	0.102853	0.12742	-0.0692135	0.135587	0.137713	0.162813	0.176523	0.163693	0.17421	0.18018	0.20883	-0.003	0.0135467	-0.0181467	-0.0385867	-0.02552	-0.000653333	0.0255867	0.0284	0.0372133	0.0340133	0.0560133	0.0939333	0.165987	0.158067	0.132	0.108747	0.139813	0.16404	0.12844	0.162573
2015-05-18 12:59:00:000	May	16.4578	35.3099	7.41994	7.3972	7.86	124.88	34.47	-65.3559	-76.2394	-64.4239	-0.116873	0.20276	0.214643	0.255527	0.25194	0.255653	0.279037	0.29972	0.325153	-0.100553	0.13328	0.177883	0.188713	0.190933	0.224933	0.190207	0.202793	0.18641	0.101373	0.105467	0.14556	0.138653	0.1758	0.135347	0.100827	0.0638	0.0685333	0.04572	-0.0427867	0.0126533	0.11408	0.148853	0.146627	0.16624	0.12952	0.12076	0.0710533	0.04532
2015-05-18 13:59:00:000	May	17.2765	35.1799	7.34996	7.36929	7.81453	124.88	34.4	-64.7576	-72.3898	-77.1691	-0.179354	0.117074	0.178898	0.184505	0.196702	0.227864	0.252043	0.243186	0.249703	-0.119297	0.140791	0.138148	0.148184	0.192936	0.129719	0.168311	0.188901	0.210242	0.0881	0.09782	0.111627	0.12282	0.1364	0.124473	0.125847	0.125153	0.110807	0.12582	0.110853	0.09268	0.10906	0.156233	0.156987	0.171567	0.152353	0.10842	0.105167	0.0928467
2015-05-18 14:59:00:000	May	17.351	35.08	7.30003	7.36832	7.76453	124.88	34.34	-66.0338	-74.5741	-73.5443	-0.190676	0.107687	0.162156	0.168924	0.179016	0.205993	0.229736	0.220395	0.228969	-0.139692	0.125597	0.122761	0.13149	0.170146	0.114429	0.146028	0.164368	0.177364	0.0977333	0.122533	0.133693	0.14708	0.15612	0.147413	0.14316	0.127587	0.106027	0.0996533	0.117813	0.10196	0.121333	0.19564	0.205707	0.243973	0.254213	0.25864	0.198507	0.162307
2015-05-18 15:59:00:000	May	16.793	35.12	7.33999	7.36735	7.72453	124.88	34.34	-68.399	-73.8653	-73.8372	-0.201999	0.0983002	0.145414	0.153344	0.161331	0.184122	0.20743	0.197605	0.208235	-0.160087	0.110403	0.107374	0.114797	0.147355	0.0991385	0.123746	0.139836	0.144484	0.0568533	0.09508	0.0976267	0.102507	0.09108	0.0910267	0.0978267	0.0957467	0.07336	0.110693	0.0842	0.07836	0.0371333	0.135867	0.132667	0.0989333	0.145227	0.0818267	0.07684	0.07772
2015-05-18 16:59:00:000	May	17.1578	35.11	7.32998	7.36638	7.71453	124.88	34.34	-65.7764	-77.0569	-62.6309	-0.213321	0.0889131	0.128672	0.137763	0.143646	0.162251	0.185123	0.174815	0.187501	-0.180483	0.0952099	0.0919865	0.0981033	0.124565	0.0838482	0.101464	0.115304	0.111605	0.12136	0.117187	0.131213	0.14664	0.161133	0.12816	0.114067	0.14496	0.123467	0.0931067	0.116867	0.178493	0.167253	0.195253	0.183973	0.18528	0.142253	0.0847333	0.120973	0.0999467
2015-05-18 17:59:00:000	May	17.0574	35.13	7.31001	7.36541	7.71	124.88	34.39	-59.9889	-75.6577	-75.5854	-0.224644	0.079526	0.11193	0.122182	0.12596	0.14038	0.162817	0.152025	0.166768	-0.200878	0.0800163	0.0765994	0.0814097	0.101775	0.0685579	0.0791816	0.0907716	0.0787265	0.0202667	0.0571333	0.03932	0.08352	0.0927067	0.105787	0.0796667	0.1168	0.112293	0.13276	0.14384	0.139827	0.13352	0.163133	0.1322	0.125013	0.127893	0.182027	0.137373	0.10812
2015-05-18 18:59:00:000	May	17.2182	35.11	7.32001	7.36445	7.71	124.88	34.35	-66.5471	-73.0356	-76.3172	-0.235966	0.0701389	0.0951885	0.106602	0.108275	0.118509	0.140511	0.129234	0.146034	-0.221273	0.0648228	0.0612123	0.0647161	0.0789842	0.0532675	0.0568994	0.0662394	0.0458474	-0.0194267	0.0188533	0.01076	0.05948	0.04892	0.0484	0.102373	0.1026	0.0742267	0.128893	0.12696	0.10128	0.0838667	0.05552	0.07512	0.08132	0.0805867	0.11072	0.04288	0.00125334
2015-05-18 19:59:00:000	May	17.553	35.13	7.33001	7.36348	7.71	124.88	34.37	-66.1206	-73.9281	-73.4514	-0.247289	0.0607518	0.0784466	0.0910211	0.0905891	0.0966383	0.118204	0.106444	0.1253	-0.241668	0.0496292	0.0458252	0.0480226	0.0561939	0.0379772	0.0346171	0.0417071	0.0129684	-0.08944	-0.0503333	-0.0426	-0.0343867	-0.04972	-0.02328	-0.00833333	0.0392933	0.0744933	0.10868	0.0960133	0.119013	0.123947	0.10972	0.1442	0.11988	0.0928	0.09388	0.09276	0.0717867
2015-05-18 20:59:00:000	May	17.3671	35.14	7.34001	7.36251	7.71	124.88	34.37	-66.8852	-72.034	-72.9579	-0.258612	0.0513647	0.0617046	0.0754404	0.0729037	0.0747673	0.0958976	0.0836535	0.104566	-0.262063	0.0344357	0.0304381	0.031329	0.0334036	0.0226869	0.0123348	0.0171748	-0.0199106	-0.0485333	-0.0356267	-0.0232	0.00589333	-0.0082	0.00192	-0.00852	0.0176267	0.00930667	-0.01492	-0.00904	-0.0191733	0.01236	-0.000453333	-0.0072	0.031	0.05244	0.0276667	0.03084	0.03676
2015-05-18 21:59:00:000	May	17.1273	35.14	7.35002	7.36154	7.72	124.88	34.36	-65.0524	-71.6375	-70.4933	-0.269934	0.0419776	0.0449627	0.0598598	0.0552182	0.0528964	0.0735912	0.0608632	0.0838321	-0.282458	0.0192422	0.015051	0.0146355	0.0106132	0.00739657	-0.00994741	-0.00735741	-0.0527897	-0.0518533	-0.0423733	-0.0411467	0.000933335	-0.0183733	-0.0268667	-0.0194133	-0.0179333	-0.03204	-0.0675867	-0.0484	-0.0548267	-0.0105467	-0.0307733	-0.0133867	0.02168	0.0307867	0.0552533	0.05676	0.0457333
2015-05-18 22:59:00:000	May	16.7471	35.1801	7.37013	7.36058	7.72	124.88	34.38	-66.3936	-74.4006	-70.0501	-0.281257	0.0325905	0.0282208	0.0442792	0.0375327	0.0310254	0.0512847	0.0380729	0.0630982	-0.302853	0.00404861	-0.00033612	-0.00205806	-0.0121771	-0.00789376	-0.0322297	-0.0318897	-0.0856687	-0.0114533	-0.00594667	0.00412	0.01608	0.00492	-0.00618667	-0.0158933	-0.00570667	0.00456	0.00937333	0.0121467	0.0253867	-0.01748	-0.00518667	-0.06716	-0.0726267	0.0197333	0.01616	0.0638	0.05384
2015-05-18 23:59:00:000	May	15.32	35.2999	7.52986	7.36	7.74	124.88	34.35	-65.6025	-74.9547	-70.9314	-0.296283	0.001	0.00337321	0.00571323	0.0190333	0.0492266	0.0552265	0.0536933	0.01476	-0.243217	-0.0352001	-0.0287266	-0.0241399	-0.0155234	-0.0574	-0.0760833	-0.0696	-0.0731667	-0.02692	0.0431067	0.06688	0.0451467	0.0648133	0.0783067	0.0656533	0.0704533	0.0553867	0.01516	0.0293467	-0.0547067	-0.0689333	-0.0762533	-0.0383333	-0.0345467	-0.00453333	0.0505067	0.1172	0.0995333
2015-05-19 00:59:00:000	May	16.6637	35.18	7.35998	7.36	7.76	124.88	34.39	-67.5338	-74.9294	-67.6184	-0.268463	0.0167795	0.0627484	0.0473015	0.0465538	0.0732974	-0.0014559	-1.54005e-05	-0.0150103	-0.32868	-0.0724995	-0.06855	-0.0441307	-0.0464984	-0.0582707	-0.0842592	-0.128017	-0.161659	0.09384	0.102373	0.114533	0.0764133	0.0924267	0.06012	0.04852	0.0622267	0.0839733	0.0395067	0.0958	0.06596	0.0191467	0.02672	0.03744	0.03204	-0.0201333	0.05216	0.09668	0.0663733
2015-05-19 01:59:00:000	May	17.1265	35.1901	7.34007	7.36	7.74	124.88	34.42	-68.4231	-71.8141	-66.1893	-0.212501	0.088318	0.110864	0.0666861	0.0500154	0.0709897	0.00673641	0.0311385	0.043259	-0.297411	-0.126038	-0.13605	-0.116823	-0.0946139	-0.139963	-0.133067	-0.161248	-0.187967	0.0888133	0.10016	0.1006	0.101867	0.101333	0.0904533	0.07776	0.122067	0.13116	0.117507	0.0741067	0.00736	0.0352267	0.0195733	-0.00737333	0.0375333	0.0598267	0.0900533	0.0872267	0.131787
2015-05-19 02:59:00:000	May	16.2063	35.3499	7.43002	7.41	7.75	124.88	34.51	-67.2146	-73.5362	-64.6936	-0.308707	0.0407599	0.0192232	0.0507133	0.0242033	0.0614667	0.0508301	0.0664734	0.0717566	-0.3921	-0.197	-0.209763	-0.17036	-0.178847	-0.178787	-0.174623	-0.192787	-0.21032	0.134227	0.120227	0.151787	0.11804	0.113253	0.147013	0.168293	0.155707	0.19612	0.162987	0.179133	0.160707	0.131707	0.115213	0.0787733	0.0387467	0.02196	0.0291733	0.0252133	0.0159467
2015-05-19 03:59:00:000	May	16.6796	35.2102	7.45011	7.43	7.79547	124.88	34.33	-67.1067	-73.4003	-67.0513	-0.337913	0.0727867	0.0481366	0.0429467	0.0586867	0.0665467	0.0762334	0.0919533	0.0935033	-0.34715	-0.164333	-0.173447	-0.1615	-0.158143	-0.155653	-0.158693	-0.167727	-0.20501	0.153427	0.130947	0.134667	0.168987	0.22632	0.17192	0.137253	0.1798	0.121467	0.0891467	0.110707	0.0964133	0.121227	0.127213	0.1116	0.112973	0.1082	0.13528	0.0988133	0.118067
2015-05-19 04:59:00:000	May	13.6305	35.41	7.57993	7.43	7.82	124.88	34.42	-65.3156	-72.2292	-69.7544	-0.258697	0.0181866	0.0576467	0.05846	0.0449434	0.0386133	0.07268	0.116314	0.199197	-0.205936	-0.0481199	-0.02009	-0.0200934	0.00988322	0.0207733	0.0560533	0.0628601	0.0554768	0.0335867	0.0271333	0.0547067	0.0432133	0.0869333	0.08316	0.10252	0.108907	0.124347	0.146907	0.122947	0.1826	0.166773	0.21732	0.212333	0.217907	0.22468	0.21288	0.199453	0.192147
2015-05-19 05:59:00:000	May	2.36172	35.36	7.49999	7.41427	7.83	124.88	34.45	-63.8147	-73.2384	-71.9715	-0.250527	0.14184	0.137716	0.168393	0.15753	0.142307	0.162613	0.180633	0.179983	-0.20762	0.0960133	0.0957766	0.0747533	0.09491	0.0605733	0.0754368	0.0439602	-0.0185066	0.0867333	0.12916	0.118347	0.116187	0.158333	0.162227	0.205467	0.19576	0.14676	0.211973	0.16172	0.20432	0.21224	0.252747	0.255653	0.260093	0.25028	0.258467	0.256133	0.197307
2015-05-19 06:59:00:000	May	15.0423	35.3899	7.48997	7.42	7.83	124.88	34.49	-64.2165	-71.9517	-71.7405	-0.143397	0.19832	0.215357	0.2528	0.245623	0.239507	0.233517	0.213693	0.20826	-0.146447	0.108387	0.07271	0.04814	0.05751	0.0554267	0.0535633	0.0452866	0.00137005	0.143253	0.166573	0.153907	0.1474	0.116267	0.1518	0.14752	0.13876	0.157667	0.13332	0.16112	0.14496	0.1708	0.232933	0.25132	0.233533	0.226147	0.193973	0.211187	0.198227
2015-05-19 07:59:00:000	May	15.6787	35.2999	7.44996	7.36573	7.82453	124.88	34.43	-65.0556	-72.2389	-62.816	0.0567534	0.211187	0.2625	0.28276	0.27505	0.237227	0.220503	0.22006	0.226977	-0.07796	0.0417733	0.00373989	-0.00333336	0.0504732	0.0439734	0.0388633	0.0370333	0.057283	0.208947	0.201587	0.182227	0.186467	0.160893	0.190467	0.141773	0.13148	0.103973	0.08664	0.0880667	0.137227	0.16488	0.200893	0.18332	0.1544	0.11124	0.102707	0.09636	0.0760133
2015-05-19 08:59:00:000	May	14.8382	35.1501	7.40006	7.36	7.78453	124.88	34.32	-66.2186	-72.8887	-69.2094	-0.0996075	0.107297	0.153592	0.150182	0.156299	0.144141	0.185002	0.177373	0.149202	-0.0533829	0.0759409	0.0584195	0.0499685	0.0254748	0.0527752	0.0424267	0.0580095	0.0727809	0.132027	0.197707	0.186507	0.184213	0.18572	0.153453	0.12892	0.126893	0.138627	0.14868	0.16788	0.168507	0.190773	0.143613	0.0987733	0.0648533	0.0526933	0.0864133	0.10056	0.06292
2015-05-19 09:59:00:000	May	15.2	35.2799	7.46992	7.36	7.77	124.88	34.39	-63.0592	-74.3258	-76.0111	-0.235523	0.0632933	0.0876666	0.125593	0.15759	0.126933	0.147213	0.14172	0.151387	-0.172453	0.0374134	0.0419667	0.0585401	0.0583534	0.0684534	0.05952	0.08284	0.0666399	0.0262	0.0370667	0.0467333	0.0476933	0.0866667	0.0849733	0.0725867	0.0745467	0.0658133	0.0823333	0.0794267	0.1122	0.0764133	0.0504	0.0305467	0.05308	0.0212667	-0.01544	0.00256	-0.0225467
2015-05-19 10:59:00:000	May	15.7393	35.21	7.36998	7.36	7.77	124.88	34.41	-63.2432	-74.4044	-72.3715	-0.151862	0.0855099	0.0957035	0.134016	0.150698	0.119534	0.128278	0.148095	0.148711	-0.0642855	0.0985099	0.102211	0.0660591	0.0592456	0.0838293	0.0467796	0.0615755	0.128085	-0.0218267	0.04368	0.0460133	0.0413333	0.04732	0.0430933	0.05244	0.0402133	0.0431867	0.0424133	0.06296	0.052	0.04484	0.03176	0.00656	0.00785333	0.0324533	0.0218	0.03104	0.0592267
2015-05-19 11:59:00:000	May	18.6603	35.17	7.34999	7.36	7.76	124.88	34.39	-64.5373	-72.3298	-64.7296	-0.15731	0.0776478	0.090807	0.128792	0.145353	0.113465	0.123951	0.143009	0.144702	-0.0726648	0.0906478	0.0925129	0.0582833	0.0535474	0.0782776	0.0428916	0.0564548	0.119042	-0.00182667	0.0676533	0.0680533	0.06596	0.0783467	0.0384533	0.04	0.0448533	0.0422533	0.01256	0.0267467	-0.000226666	0.00929333	-0.03556	-0.0435733	-0.0515467	-0.04076	0.00185333	-0.0239867	-0.01028
2015-05-19 12:59:00:000	May	18.8831	35.13	7.33999	7.36	7.73	124.88	34.36	-64.7181	-77.2273	-62.2305	-0.162758	0.0697857	0.0859104	0.123568	0.140008	0.107396	0.119623	0.137923	0.140693	-0.0810441	0.0827858	0.0828147	0.0505074	0.0478491	0.0727259	0.0390037	0.0513342	0.109999	0.0553733	0.06436	0.0889733	0.11092	0.123907	0.183307	0.182773	0.11368	0.0314267	0.0476267	0.04228	0.131907	0.158853	0.170773	0.188987	0.164573	0.11788	0.0710933	0.0889333	0.117427
2015-05-19 13:59:00:000	May	18.2445	35.0999	7.32995	7.36	7.72	124.88	34.33	-65.5678	-73.5606	-67.7563	-0.168206	0.0619237	0.0810139	0.118344	0.134663	0.101327	0.115296	0.132837	0.136685	-0.0894235	0.0749237	0.0731164	0.0427315	0.0421508	0.0671742	0.0351158	0.0462135	0.100956	-0.0140533	0.02092	0.00173333	0.0595067	0.0830133	0.06592	0.0855867	0.0835333	0.09144	0.07024	0.113693	0.0768933	0.03616	1.33332e-05	0.0309733	0.120453	0.15208	0.128213	0.12132	0.06132
2015-05-19 14:59:00:000	May	17.2034	35.02	7.27003	7.36	7.70453	124.88	34.31	-67.9993	-74.0743	-72.2769	-0.173655	0.0540616	0.0761173	0.11312	0.129318	0.0952581	0.110968	0.12775	0.132676	-0.0978028	0.0670616	0.0634181	0.0349557	0.0364526	0.0616225	0.0312278	0.0410928	0.091913	-0.0487733	-0.00550667	0.01828	0.0296667	0.0319867	0.0372	0.02832	0.0613333	0.0774933	0.09972	0.10808	0.0804267	0.134173	0.143053	0.103067	0.10608	0.140787	0.121227	0.112347	0.0521867
2015-05-19 15:59:00:000	May	15.3466	35.01	7.29997	7.36	7.67453	124.88	34.26	-67.7048	-72.3849	-72.8378	-0.179103	0.0461995	0.0712208	0.107896	0.123973	0.0891891	0.10664	0.122664	0.128667	-0.106182	0.0591995	0.0537198	0.0271798	0.0307543	0.0560707	0.0273399	0.0359721	0.0828699	0.029	0.0569733	0.0400533	0.0712133	0.105267	0.11796	0.14552	0.127893	0.118893	0.15784	0.153467	0.13764	0.120653	0.119853	0.117987	0.0795067	0.0987333	0.0845067	0.0914	0.0598667
2015-05-19 16:59:00:000	May	16.0192	35.02	7.27004	7.36	7.66	124.88	34.31	-66.8567	-73.183	-74.4978	-0.184551	0.0383375	0.0663242	0.102672	0.118628	0.0831202	0.102313	0.117578	0.124659	-0.114561	0.0513375	0.0440215	0.0194039	0.025056	0.050519	0.023452	0.0308514	0.0738268	-0.04184	-0.0429733	-0.0086	-0.00237333	0.0221467	0.0132133	0.0133067	0.045	0.0558133	0.0498667	0.0481733	0.0839733	0.0769333	0.0655733	0.09	0.09128	0.093	0.0740533	0.0797333	0.0420933
2015-05-19 17:59:00:000	May	15.6769	35.02	7.32	7.36	7.65	124.88	34.26	-67.0358	-69.4316	-73.8546	-0.189999	0.0304754	0.0614277	0.0974475	0.113284	0.0770512	0.0979854	0.112492	0.12065	-0.122941	0.0434754	0.0343233	0.0116281	0.0193577	0.0449673	0.019564	0.0257307	0.0647837	-0.000533333	-0.0173333	-0.00176	0.02116	0.00397333	0.0515467	0.0113867	0.0335333	0.04876	0.0742667	0.0727733	0.11436	0.145227	0.142173	0.0869733	0.147747	0.0973067	0.106613	0.0701733	0.0452933
2015-05-19 18:59:00:000	May	15.2995	35.05	7.32001	7.36	7.65	124.88	34.29	-67.3089	-71.8352	-69.7835	-0.195448	0.0226133	0.0565311	0.0922233	0.107939	0.0709822	0.0936578	0.107406	0.116642	-0.13132	0.0356133	0.024625	0.00385222	0.0136595	0.0394156	0.0156761	0.02061	0.0557406	0.0317333	0.0233867	0.0444	0.08004	0.0832533	0.06736	0.05976	0.0473333	0.0598	0.0569733	0.0608	0.0806133	0.154093	0.12128	0.0856	0.0745733	0.0667467	0.06444	0.05316	0.05288
2015-05-19 19:59:00:000	May	15.1613	34.9999	7.32999	7.36	7.65	124.88	34.22	-70.6461	-73.1862	-72.8123	-0.200896	0.0147513	0.0516346	0.0869992	0.102594	0.0649133	0.0893302	0.102319	0.112633	-0.139699	0.0277513	0.0149267	-0.00392363	0.00796117	0.0338638	0.0117882	0.0154893	0.0466975	-0.00602667	0.0149867	0.0159467	0.0508	0.0393733	0.0374133	0.0188	0.02588	0.0423867	0.03128	0.0241467	0.0526	0.0221467	0.0296133	0.00133333	0.0309733	-0.00796	0.01492	0.0354667	0.02868
2015-05-19 20:59:00:000	May	14.16	34.93	7.31995	7.36	7.63	124.88	34.16	-72.5455	-71.6806	-71.8167	-0.206344	0.0068892	0.046738	0.0817751	0.0972492	0.0588443	0.0850026	0.0972332	0.108624	-0.148079	0.0198892	0.00522846	-0.0116995	0.0022629	0.0283121	0.00790025	0.0103686	0.0376544	0.00665333	0.0649067	0.0399067	0.0461333	0.0323733	0.0240667	0.0143333	0.0340267	0.05744	0.0339333	0.0453867	0.0494533	0.0773333	0.05772	0.0687867	0.0550533	0.0139867	-0.0115467	-0.03844	-0.0466133
2015-05-19 21:59:00:000	May	14.2647	34.9	7.25995	7.36	7.60453	124.88	34.18	-70.969	-71.5079	-76.6233	-0.211792	-0.000972869	0.0418415	0.0765509	0.0919044	0.0527753	0.080675	0.0921469	0.104616	-0.156458	0.0120271	-0.00446982	-0.0194754	-0.00343538	0.0227604	0.00401232	0.00524793	0.0286113	-0.09016	-0.08888	-0.0591067	-0.0690267	-0.0422	-0.04328	-0.0145867	-0.003	0.0325867	0.0505333	0.0635733	0.05676	0.0337733	0.07384	0.0621067	0.0721333	0.03228	0.0122	-0.0136	-0.0242533
2015-05-19 22:59:00:000	May	14.8263	34.86	7.19995	7.36	7.59	124.88	34.2	-70.5957	-71.9881	-74.1943	-0.217241	-0.00883494	0.0369449	0.0713268	0.0865596	0.0467064	0.0763474	0.0870607	0.100607	-0.164837	0.00416506	-0.0141681	-0.0272512	-0.00913366	0.0172087	0.000124389	0.000127244	0.0195681	-0.09808	-0.0637067	-0.0394	-0.0731867	-0.0322667	-0.00657333	0.00342667	0.0306667	0.0256933	0.01004	0.0553733	-0.00105333	-0.0154933	-0.0158933	-0.0316133	-0.00733333	0.0190667	0.0377067	0.0222933	0.04616
2015-05-19 23:59:00:000	May	15.0789	34.82	7.14008	7.36	7.56453	124.88	34.22	-65.4427	-72.8739	-74.4172	-0.222689	-0.016697	0.0320484	0.0661026	0.0812148	0.0406374	0.0720198	0.0819745	0.0965986	-0.173216	-0.00369701	-0.0238664	-0.0350271	-0.0148319	0.0116569	-0.00376354	-0.00499345	0.010525	-0.0818267	-0.0839067	-0.0549333	-0.06816	-0.0179467	-0.0251733	0.01224	0.03092	0.07536	0.0512533	0.0550133	0.0703733	0.02928	0.0229867	0.00254667	-0.0250533	-0.0292133	-0.0733333	-0.0666267	-0.0566267
2015-05-20 00:59:00:000	May	16.3003	34.84	7.22996	7.36	7.54	124.88	34.15	-68.2993	-72.5156	-75.9448	-0.228137	-0.0245591	0.0271518	0.0608785	0.0758699	0.0345684	0.0676923	0.0768883	0.09259	-0.181596	-0.0115591	-0.0335647	-0.0428029	-0.0205302	0.00610521	-0.00765147	-0.0101141	0.00148194	0.02752	0.00117334	-0.0240267	-0.0107733	0.00738666	0.02772	0.0134267	-0.00453333	0.0325067	0.03964	0.0629067	0.0735733	0.0475067	0.0326667	-0.0304133	-0.03872	-0.107893	-0.0872	-0.112827	-0.109427
2015-05-20 01:59:00:000	May	16.3995	34.82	7.18	7.36	7.52	124.88	34.18	-68.372	-74.0305	-73.4401	-0.233586	-0.0324212	0.0222553	0.0556544	0.0705251	0.0284995	0.0633647	0.0718021	0.0885813	-0.189975	-0.0194212	-0.0432629	-0.0505788	-0.0262285	0.000553489	-0.0115394	-0.0152348	-0.00756116	-0.000933334	-0.0277067	-0.0230933	-0.000799999	0.00572	-0.03096	-0.0272	-0.0158	-0.0082	0.00697333	0.0309733	0.0609733	0.07732	0.0445867	0.0177467	0.0153333	-0.0333067	-0.0469333	-0.0898267	-0.0926
2015-05-20 02:59:00:000	May	15.1888	34.85	7.17998	7.36	7.51	124.88	34.21	-68.4806	-73.5821	-73.3829	-0.239034	-0.0402832	0.0173587	0.0504302	0.0651803	0.0224305	0.0590371	0.0667159	0.0845727	-0.198354	-0.0272832	-0.0529612	-0.0583547	-0.0319268	-0.00499824	-0.0154273	-0.0203555	-0.0166043	-0.0392267	-0.0394933	-0.0122	-0.0175467	-0.0549333	0.0136	-0.0366133	-0.0357733	0.007	0.02044	0.0379467	0.0200533	0.000733333	-0.0443333	-0.04688	-0.0532933	-0.0785067	-0.144	-0.150787	-0.186747
2015-05-20 03:59:00:000	May	15.1365	34.8602	7.16013	7.36	7.52	124.88	34.24	-66.87	-73.5943	-72.8529	-0.244482	-0.0481453	0.0124621	0.0452061	0.0598354	0.0163615	0.0547095	0.0616297	0.0805641	-0.206734	-0.0351453	-0.0626595	-0.0661305	-0.037625	-0.01055	-0.0193153	-0.0254762	-0.0256474	-0.0689467	-0.06176	-0.0295067	-0.0254267	-0.0457733	-0.0746667	-0.08504	-0.0867733	-0.0878267	-0.0927067	-0.0880933	-0.0871733	-0.0719733	-0.0426	-0.0249867	-0.03428	-0.0469867	-0.08308	-0.0694667	-0.120867
2015-05-20 04:59:00:000	May	16.1215	35.09	7.31998	7.36	7.56547	124.88	34.33	-67.8017	-73.2305	-75.7612	-0.24993	-0.0560073	0.0075656	0.039982	0.0544906	0.0102926	0.0503819	0.0565435	0.0765555	-0.215113	-0.0430073	-0.0723577	-0.0739064	-0.0433233	-0.0161017	-0.0232032	-0.0305969	-0.0346905	-0.0276667	-0.02408	-0.0492533	-0.0676933	-0.07052	-0.0603867	-0.1034	-0.0976	-0.110707	-0.0616	-0.0966267	-0.105347	-0.05156	-0.0398267	-0.02704	-0.00377333	-0.00413333	-0.02388	-0.0686667	-0.08248
2015-05-20 05:59:00:000	May	16.549	35.09	7.30007	7.36	7.63547	124.88	34.35	-65.199	-73.572	-68.709	-0.255379	-0.0638694	0.00266904	0.0347578	0.0491458	0.0042236	0.0460543	0.0514573	0.0725468	-0.223492	-0.0508694	-0.082056	-0.0816823	-0.0490216	-0.0216534	-0.0270911	-0.0357176	-0.0437336	-0.0709067	-0.05424	-0.0877733	-0.100573	-0.0888533	-0.08112	-0.0960533	-0.111267	-0.100533	-0.0967467	-0.107693	-0.0930133	-0.0664667	-0.06516	-0.04656	-0.0261867	-0.0716267	-0.05356	-0.0508267	-0.03344
2015-05-20 06:59:00:000	May	15.5967	35.12	7.39008	7.36	7.66547	124.88	34.3	-67.9234	-73.0418	-73.5512	-0.260827	-0.0717315	-0.00222751	0.0295337	0.043801	-0.00184536	0.0417267	0.0463711	0.0685382	-0.231872	-0.0587315	-0.0917543	-0.0894581	-0.0547199	-0.0272051	-0.0309791	-0.0408383	-0.0527767	-0.08784	-0.0618267	-0.0501467	-0.0714533	-0.0372533	-0.0431467	-0.0302533	-0.00428	-0.0346667	-0.04648	-0.0513867	-0.0288933	-0.0508667	-0.0741733	-0.05948	-0.0796533	-0.0188267	-0.0277467	-0.0537467	-0.05964
2015-05-20 07:59:00:000	May	13.6478	35.17	7.49003	7.36	7.68273	124.88	34.25	-65.7092	-73.975	-68.8784	-0.266275	-0.0795936	-0.00712406	0.0243095	0.0384561	-0.00791433	0.0373992	0.0412849	0.0645296	-0.240251	-0.0665936	-0.101453	-0.097234	-0.0604181	-0.0327569	-0.034867	-0.045959	-0.0618198	-0.0481733	-0.0251	-0.0530733	-0.03352	-0.00762667	-0.01216	-0.0134267	0.0285333	0.0166467	-0.00541334	-0.00833334	-0.0123267	-0.0666933	-0.1129	-0.08076	-0.0782467	-0.0755067	-0.06722	-0.0429667	-0.05964
2015-05-20 08:59:00:000	May	13.6587	35.1899	7.51986	7.36	7.69	124.88	34.24	-65.9982	-73.9179	-72.317	-0.271724	-0.0874556	-0.0120206	0.0190854	0.0331113	-0.0139833	0.0330716	0.0361987	0.060521	-0.24863	-0.0744556	-0.111151	-0.10501	-0.0661164	-0.0383086	-0.0387549	-0.0510796	-0.0708629	0.00212	-0.00354667	0.00601333	-0.01872	0.0237333	0.0199333	0.0145467	0.036	-0.00264	-0.0125867	0.00644	0.00766667	0.00585333	0.0109333	0.00518667	-0.0116133	-0.0415467	-0.0862667	-0.06268	-0.101907
2015-05-20 09:59:00:000	May	14.4163	35.11	7.34997	7.36	7.69	124.88	34.32	-66.1063	-74.5188	-73.2911	-0.277172	-0.0953177	-0.0169172	0.0138613	0.0277665	-0.0200523	0.028744	0.0311124	0.0565124	-0.25701	-0.0823177	-0.120849	-0.112786	-0.0718147	-0.0438603	-0.0426429	-0.0562003	-0.079906	-0.00705334	0.00377333	0.0148	0.02608	0.0333467	0.0371867	0.0186533	0.0323333	0.04776	0.03344	-0.000680002	0.0163067	0.0126933	0.0231467	0.0256267	-0.02204	-0.0413333	-0.0506533	-0.0628267	-0.08964
2015-05-20 10:59:00:000	May	14.596	35.1	7.32007	7.36	7.69	124.88	34.34	-67.5601	-75.0951	-72.6446	-0.28262	-0.10318	-0.0218137	0.00863713	0.0224217	-0.0261212	0.0244164	0.0260263	0.0525037	-0.265389	-0.0901798	-0.130547	-0.120562	-0.077513	-0.049412	-0.0465308	-0.061321	-0.0889491	0.0174933	0.01516	-0.00502667	0.0403333	0.0252533	0.0473467	0.0439867	0.0344667	0.05564	0.01084	0.0252667	0.00636	0.0141467	0.0496533	0.0844533	0.0515067	-0.0480667	-0.0431867	-0.0436533	-0.0524667
2015-05-20 11:59:00:000	May	13.4735	35.1101	7.4	7.36	7.69	124.88	34.27	-68.5566	-76.2881	-72.5588	-0.288068	-0.111042	-0.0267103	0.00341299	0.0170768	-0.0321902	0.0200888	0.02094	0.0484951	-0.273768	-0.0980418	-0.140246	-0.128337	-0.0832112	-0.0549637	-0.0504187	-0.0664417	-0.0979922	-0.02276	0.00516	-0.02324	-0.00729333	-0.00814667	0.0034	0.01492	0.0233467	0.0112667	0.0154933	0.03132	0.0216667	0.00894667	0.0443467	0.0469733	0.0176667	0.0271333	0.03392	0.0181333	-0.0216
2015-05-20 12:59:00:000	May	13.5879	35.26	7.40001	7.36	7.7	0	34.44	-70.0015	-75.6892	-72.3351	-0.293517	-0.118904	-0.0316068	-0.00181115	0.011732	-0.0382592	0.0157612	0.0158538	0.0444865	-0.282147	-0.105904	-0.149944	-0.136113	-0.0889095	-0.0605155	-0.0543066	-0.0715624	-0.107035	-0.02004	0.00745333	0.0235067	-0.01308	-0.0143733	-0.0205733	-0.0493333	-0.0454667	-0.0484533	-0.0583867	-0.0498667	-0.06276	-0.05828	-0.0572133	-0.0335067	0.002	-0.00789334	-0.0377333	-0.01804	-0.03628
2015-05-20 13:59:00:000	May	12.5718	35.2699	7.40994	7.36	7.72	0	34.44	-70.4033	-75.582	-74.909	-0.298965	-0.126766	-0.0365034	-0.00703529	0.00638717	-0.0443281	0.0114336	0.0107676	0.0404779	-0.290527	-0.113766	-0.159642	-0.143889	-0.0946078	-0.0660672	-0.0581946	-0.0766831	-0.116078	0.03072	0.01108	0.0255733	0.03484	0.0241067	0.00626667	0.00756	0.0349467	0.0199333	0.0146533	0.00362667	-0.04188	-0.01872	0.02292	-0.0327067	-0.0480133	-0.0861333	-0.0832	-0.0589067	-0.09
2015-05-20 14:59:00:000	May	13.5696	35.12	7.34002	7.36	7.73	0	34.34	-69.5064	-75.1348	-72.7662	-0.304413	-0.134628	-0.0413999	-0.0122594	0.00104234	-0.0503971	0.00710606	0.00568142	0.0364693	-0.298906	-0.121628	-0.169341	-0.151665	-0.100306	-0.0716189	-0.0620825	-0.0818038	-0.125121	0.0548267	0.0574667	0.0497867	0.04772	0.00738667	0.00622667	0.00212	0.0198533	-0.01132	-0.026	-0.03664	-0.0277867	-0.00844	-0.0172533	-0.0506133	-0.0578133	-0.0632667	-0.11116	-0.112947	-0.06172
2015-05-20 15:59:00:000	May	14.0975	35.1801	7.37005	7.36	7.74	124.88	34.38	-70.3166	-75.9509	-74.4264	-0.312107	-0.0139867	0.0237418	-0.00613557	-0.0314063	0.00133629	-0.0342996	-0.0136444	0.0445074	-0.244466	-0.117203	-0.10768	-0.0486362	-0.0412429	-0.0189274	-0.0424929	-0.00239035	0.01893	0.000893333	-0.00762667	0.01152	0.03144	0.04816	0.0351867	0.01812	0.0224533	0.0432667	0.0209067	0.01496	0.01428	-0.00829333	-0.00745333	-0.0378	-0.0472667	-0.05416	-0.07404	-0.0593067	-0.105
2015-05-20 16:59:00:000	May	12.8177	35.2501	7.43001	7.36	7.74453	124.88	34.4	-69.1453	-74.4073	-74.0078	-0.27494	-0.0559867	-0.0255915	-0.0291356	-0.026573	-0.00799704	-0.0279663	-0.00864444	0.0586741	-0.201799	-0.0778696	-0.0293462	0.00569708	0.0115904	0.052406	0.0103404	0.0272763	0.01443	-0.0806533	-0.0760933	-0.04232	-0.0024	-0.0100133	-0.0559867	-0.0355333	-0.0327067	-0.0262267	-0.0126933	-0.00145333	0.0258933	0.06492	0.0146667	-0.0317467	-0.0819333	-0.0842267	-0.0881067	-0.109173	-0.0908667
2015-05-20 17:59:00:000	May	11.9957	35.37	7.43999	7.38427	7.74	124.88	34.52	-70.266	-75.3972	-73.1933	-0.297627	-0.107493	-0.107917	-0.0530866	-0.0191865	0.00417338	-0.00674342	-0.01636	-0.0472266	-0.202717	-0.0918001	-0.0693733	-0.03944	-0.0186166	-0.00846672	0.00983664	0.0255734	0.0293401	-0.03048	-0.0212	-0.0226267	-0.0176933	-0.0344267	-0.0408133	-0.02628	0.0171733	0.0115867	0.03856	-0.03168	-0.0119867	0.000813333	-0.01084	-0.0556667	-0.107587	-0.0933733	-0.102773	-0.1468	-0.142973
2015-05-20 18:59:00:000	May	12.0183	35.3799	7.42995	7.4	7.77547	124.88	34.54	-70.3462	-77.952	-73.179	-0.30274	-0.13004	-0.103303	-0.0805133	-0.0590534	-0.03564	-0.0702833	-0.06226	-0.0594767	-0.2791	-0.1006	-0.0681067	-0.04996	-0.00809331	-0.00543999	-0.00953665	0.0143733	-0.00782673	-0.0156	-0.0271467	-0.0557733	-0.0398533	-0.0445867	-0.0826933	-0.0787867	-0.04384	-0.000399997	0.00329333	0.0125067	0.01664	0.00764	-0.00546667	-0.00997333	-0.09292	-0.12092	-0.138253	-0.14744	-0.135293
2015-05-20 19:59:00:000	May	12.6272	35.24	7.37005	7.37	7.79	124.88	34.45	-69.9929	-77.7623	-70.1946	-0.290967	-0.131859	-0.0980949	-0.0672675	-0.0903477	-0.0609937	-0.0745286	-0.0794973	-0.0310953	-0.391532	-0.16671	-0.110236	-0.0564137	-0.0020647	-0.0055702	-0.0169602	-0.0398482	-0.0919963	-0.07456	-0.0871067	-0.05128	-0.05588	-0.06972	-0.02912	-0.0126	-0.00397333	-0.03128	-0.02944	-0.0157067	-0.0407867	-0.02276	-0.03912	-0.0320667	-0.09028	-0.130533	-0.176427	-0.189947	-0.195653
2015-05-20 20:59:00:000	May	12.9758	35.2301	7.42999	7.37	7.76453	124.88	34.38	-70.6383	-75.2273	-72.8252	-0.283467	-0.126565	-0.136654	-0.124797	-0.120259	-0.0807584	-0.0968521	-0.0881443	-0.0684188	-0.402121	-0.180827	-0.153472	-0.103178	-0.0232412	-0.00945255	-0.0298425	-0.067907	-0.103732	-0.0663733	-0.00333333	0.0407333	0.00853333	-0.03228	-0.0578533	-0.0589067	-0.03932	-0.0968667	-0.120493	-0.128613	-0.0681467	-0.0617733	-0.0470133	-0.0996667	-0.106227	-0.101107	-0.130493	-0.2156	-0.284773
2015-05-20 21:59:00:000	May	12.281	35.32	7.42	7.37	7.74453	124.88	34.48	-67.8847	-78.0749	-72.5122	-0.275967	-0.121271	-0.175212	-0.182326	-0.150171	-0.100523	-0.119176	-0.0967913	-0.105742	-0.412709	-0.194945	-0.196707	-0.149943	-0.0444176	-0.0133349	-0.0427249	-0.0959659	-0.115467	-0.02016	-0.0200933	0.000826667	-0.0153067	-0.00704	-0.0640933	-0.108507	-0.0867067	-0.0749733	-0.0858133	-0.0730267	-0.0476267	-0.0947333	-0.108667	-0.0876533	-0.104773	-0.138213	-0.1914	-0.190813	-0.231893
2015-05-20 22:59:00:000	May	11.8338	35.32	7.41999	7.37573	7.75547	124.88	34.48	-69.4563	-78.4833	-73.0179	-0.322863	-0.163613	-0.192083	-0.185033	-0.169483	-0.167347	-0.179417	-0.17538	-0.151663	-0.286477	-0.128293	-0.0746698	0.00124005	0.03406	0.0609199	0.0501167	0.0527867	0.000186578	-0.127227	-0.153147	-0.158813	-0.177933	-0.18724	-0.1936	-0.2642	-0.232707	-0.194427	-0.16396	-0.124453	-0.05824	-0.0408	-0.0494267	0.0122133	-0.0943867	-0.106427	-0.108613	-0.156307	-0.20732
2015-05-20 23:59:00:000	May	11.9584	35.32	7.41	7.38	7.77	124.88	34.49	-70.3424	-78.669	-67.2576	-0.29569	-0.157573	-0.164573	-0.112334	-0.133744	-0.12676	-0.0700801	-0.1039	-0.14855	-0.32318	-0.235347	-0.220733	-0.144707	-0.0611603	-0.0209334	0.00322339	0.0330267	0.0289598	-0.0585867	-0.0359867	-0.0821733	-0.0514667	-0.0677333	-0.0926	-0.0936933	-0.113853	-0.12628	-0.121533	-0.10028	-0.0383333	-0.04392	-0.0332267	-0.0931733	-0.08364	-0.08972	-0.100027	-0.215067	-0.20892
2015-05-21 00:59:00:000	May	12.0755	35.3	7.40999	7.36	7.78	124.88	34.47	-70.8816	-78.1958	-69.3223	-0.227557	-0.0728402	-0.0655067	-0.0255734	0.0186099	0.00966669	-0.00953335	-0.0249133	-0.00516337	-0.403577	-0.163427	-0.154777	-0.140373	-0.11929	-0.0388133	-0.05594	-0.0241133	0.0401034	0.0124	0.01804	0.00825333	-0.00597334	-0.0699333	-0.03476	-0.0456933	-0.01196	-0.01976	-0.0402133	-0.0282933	-0.06132	-0.0499733	-0.04396	-0.0963467	-0.0724133	-0.05452	-0.0684667	-0.10272	-0.16736
2015-05-21 01:59:00:000	May	12.597	35.33	7.40003	7.38	7.78	124.88	34.51	-69.9039	-77.7494	-69.9635	-0.28518	-0.157613	-0.16897	-0.114973	-0.0917765	-0.0734265	-0.0146532	-0.0248668	-0.0467005	-0.311917	-0.212	-0.176157	-0.12384	-0.111583	-0.0590668	-0.0758433	-0.0867797	-0.0438961	-0.0420133	0.00609333	0.0319467	0.0291067	0.00141333	-0.0341333	-0.0429467	-0.04048	-0.0218	-0.0103333	-0.0429467	-0.0737333	-0.0287067	-0.0684	-0.03456	-0.0849467	-0.116	-0.127493	-0.117147	-0.214933
2015-05-21 02:59:00:000	May	11.9322	35.3501	7.44002	7.39427	7.78773	124.88	34.5	-67.7574	-77.7432	-71.1824	-0.34534	-0.19424	-0.192283	-0.165773	-0.110953	-0.0852001	-0.0411967	0.00059317	0.0773431	-0.33996	-0.26736	-0.189277	-0.175293	-0.15327	-0.128467	-0.108637	-0.0956802	-0.0609133	-0.03772	-0.00302667	0.02928	0.02776	0.0490667	0.0684533	0.114653	0.10216	0.1032	-0.04028	-0.0327867	-0.00944	-0.0307733	-0.07176	-0.06276	-0.0468133	-0.07196	-0.130787	-0.165627	-0.149707
2015-05-21 03:59:00:000	May	12.3882	35.41	7.46007	7.42	7.8	124.88	34.54	-67.4301	-77.483	-72.3819	-0.316057	-0.175107	-0.205067	-0.133393	-0.09702	-0.141907	-0.129117	-0.0958733	-0.0603901	-0.377663	-0.262413	-0.216257	-0.163087	-0.156527	-0.171493	-0.138273	-0.127747	-0.07528	-0.04328	-0.0420933	-0.0215333	0.0166267	0.00133333	0.0125733	0.00869334	0.0232133	0.0527333	0.0655867	0.02628	0.0182933	0.0468667	0.0320533	0.0171467	-0.0122	-0.0321067	-0.09496	-0.0961333	-0.104187
2015-05-21 04:59:00:000	May	12.2836	35.43	7.53993	7.43	7.82	124.88	34.48	-66.2299	-76.9848	-74.1827	-0.346306	-0.202707	-0.18321	-0.132393	-0.0930067	-0.0811735	-0.106957	-0.102147	-0.0656466	-0.262837	-0.287253	-0.210066	-0.162027	-0.139947	-0.195013	-0.18943	-0.169173	-0.175206	-0.0389733	-0.0369067	0.00290667	-0.00929333	0.01576	0.0132	0.0590267	0.0619733	0.0474533	0.03284	0.06892	0.03472	0.0402933	0.0252267	0.04516	-0.00934667	-0.0204	-0.00273333	0.03264	-0.00788
2015-05-21 05:59:00:000	May	12.5374	35.43	7.45999	7.43	7.83	124.88	34.56	-65.5097	-70.6266	-73.8872	-0.35714	-0.13444	-0.180176	-0.1739	-0.139643	-0.11744	-0.12573	-0.0947398	-0.0800894	-0.38361	-0.22696	-0.210553	-0.1515	-0.114897	-0.133053	-0.117473	-0.106633	-0.112683	-0.05152	-0.0376	-0.0420667	-0.05012	-0.01216	0.00556	0.04448	0.0318933	0.0679067	0.0659067	-0.0302533	6.66668e-05	0.00173333	0.0159333	-0.00525333	-0.00549333	0.0284933	0.0236267	0.0332933	-0.00254667
2015-05-21 06:59:00:000	May	12.4098	35.42	7.45	7.43	7.84	124.88	34.56	-64.5922	-73.2549	-75.4811	-0.369067	-0.0971333	-0.152397	-0.174347	-0.139467	-0.137587	-0.115277	-0.0949267	-0.102777	-0.33814	-0.201973	-0.247313	-0.23178	-0.195887	-0.15732	-0.146583	-0.135913	-0.118763	-0.0202667	-0.0179067	-0.02888	-0.0195733	-0.00998667	0.0343333	0.02388	0.00796	0.0896533	0.10544	0.0967333	0.06032	0.03132	-0.00170667	-0.009	-0.00369334	-0.0122667	-0.0142133	-0.00928	0.0135867
2015-05-21 07:59:00:000	May	13.8054	35.4	7.44999	7.43	7.84	124.88	34.54	-64.0016	-74.9429	-76.9117	-0.344833	-0.106867	-0.15403	-0.145993	-0.119577	-0.0799599	-0.07297	-0.06226	-0.0382099	-0.337703	-0.25492	-0.25648	-0.233107	-0.161743	-0.151267	-0.143094	-0.144653	-0.122653	0.0136667	-0.00262667	-0.0192533	0.0441867	0.0265467	0.04504	0.0340533	0.0484	0.10224	0.112373	0.0586	0.0187333	-0.00926667	0.0346667	0.0231067	-0.01288	0.00888	0.0732667	0.05768	0.0397467
2015-05-21 08:59:00:000	May	13.1682	35.4	7.44	7.43	7.84	124.88	34.55	-65.1462	-73.4308	-73.84	-0.288047	-0.0980801	-0.119607	-0.13048	-0.108033	-0.100067	-0.136057	-0.14612	-0.142953	-0.261177	-0.132026	-0.191847	-0.193453	-0.2043	-0.170707	-0.10179	-0.0693869	-0.0576534	-0.00952	0.0100933	0.03956	0.06152	0.0253867	0.0157733	-0.0149467	0.0623867	0.0891733	0.0654	0.03084	-0.00676	-0.00594667	-0.0140533	0.00682667	0.00434667	-0.00942667	0.0112533	0.0300133	-0.00242667
2015-05-21 09:59:00:000	May	16.5712	35.4	7.44002	7.43	7.84	124.87	34.55	-65.3034	-71.5684	-67.6256	-0.31903	-0.07168	-0.08164	-0.10954	-0.11813	-0.114907	-0.107437	-0.10486	-0.105343	-0.329847	-0.20688	-0.228767	-0.231373	-0.25292	-0.19256	-0.19516	-0.191307	-0.202573	0.0304933	0.0196933	-0.0106	0.01632	0.0558933	0.00941333	0.02116	-0.02224	0.0121333	-0.0331333	-0.0384267	-0.0441733	-0.0578267	-0.0429333	-0.06716	-0.0483867	-0.0306133	-0.00465333	0.0268133	-0.0189333
2015-05-21 10:59:00:000	May	16.1159	35.41	7.46003	7.43	7.84	124.87	34.54	-65.5714	-73.087	-71.3156	-0.22482	-0.06232	-0.0912401	-0.0883067	-0.0725733	-0.08672	-0.0733001	-0.0744268	-0.0603936	-0.115873	-0.17344	-0.209977	-0.226947	-0.226867	-0.220293	-0.21768	-0.163187	-0.165053	0.02764	0.00165333	0.0174533	0.0514667	0.000280001	0.0151733	0.0190133	0.0242667	0.04092	0.0294133	-0.02096	-0.01172	0.0349333	0.0044	-0.00453333	0.00349333	0.02784	0.0523067	0.04356	0.0174
2015-05-21 11:59:00:000	May	15.8542	35.42	7.5	7.42573	7.84	124.88	34.51	-65.396	-73.63	-70.9839	-0.259653	-0.120187	-0.177334	-0.173347	-0.11405	-0.115974	-0.12651	-0.0894403	-0.0840405	-0.183103	-0.0103201	0.0267266	0.0787202	0.0806035	0.0729867	0.0792502	0.0773669	0.0825836	-0.0855467	-0.0728933	-0.0852	-0.0801067	-0.02888	-0.0142133	-0.00274667	0.00857333	-0.0261067	-0.0323467	-0.0102	0.0203467	0.0162667	0.0512933	0.07468	0.0765467	0.0482667	0.0226933	0.0298533	-0.0192933
2015-05-21 12:59:00:000	May	14.1992	35.41	7.50006	7.42427	7.84	124.87	34.5	-65.3881	-73.9596	-72.8029	-0.157337	0.0215467	0.0300566	0.0356066	0.0215166	0.01588	0.0224866	0.0226133	0.0564798	-0.0850767	0.0325067	0.05027	0.0591333	0.0515067	0.0661467	0.0410233	0.0333934	-0.00965655	-0.01384	-0.00437333	-0.0429467	-0.0211867	-0.0145067	0.0395867	0.00892	0.0111733	0.01692	-0.0094	0.02748	0.02948	0.0468667	0.0634	0.0857733	0.103867	0.0566667	0.0313467	0.0203333	0.0259333
2015-05-21 13:59:00:000	May	15.4483	35.44	7.56999	7.43	7.84	124.88	34.46	-65.5725	-74.5571	-67.6136	-0.23595	0.0364665	0.0114266	0.00491335	-0.00612003	0.0089732	-0.00470672	0.0200067	0.0143903	-0.25885	-0.0671333	-0.0487433	-0.0237668	0.000759827	0.00150658	-0.0182467	-0.0389733	-0.0970399	0.0551333	0.0301067	0.0700533	0.07756	0.05576	0.0755467	0.0246	0.0253333	0.03748	0.05744	0.0614933	0.0471067	0.0424	0.05256	0.0717067	0.0290533	0.0207333	0.000706667	-0.00530667	-0.00164
2015-05-21 14:59:00:000	May	16.9331	35.43	7.55995	7.43	7.84	124.88	34.46	-64.9735	-64.7656	-72.4203	-0.347224	0.0952266	0.0948034	0.0761201	0.0941866	0.0971867	0.124767	0.165647	0.173297	-0.375177	-0.01956	-0.0227667	-0.0224066	-0.00128672	0.0379466	0.0209432	0.0265066	0.0381402	0.0697867	0.10052	0.103067	0.109133	0.132813	0.11776	0.0583467	0.0967467	0.0467067	0.00452	0.0579067	0.0605467	0.03016	0.05008	0.05336	0.0438667	0.0518533	0.0710667	0.0438667	0.0501867
2015-05-21 15:59:00:000	May	16.1992	35.43	7.49999	7.43	7.84	124.88	34.52	-65.321	-75.0175	-65.6433	-0.120043	0.0661733	0.0647966	0.0497933	0.06418	0.0579467	0.0545734	0.0635667	0.06925	-0.0908301	0.0288533	0.0638433	0.05416	0.0767367	0.0555867	0.06017	0.0428533	-0.0090133	0.0198133	0.0164533	0.0264533	0.0345467	0.0431867	0.0187467	0.03156	0.0393067	-0.000546667	-0.0339333	-0.0810933	0.00265333	0.0689867	0.05672	0.0884533	0.0718	0.0558533	0.0290533	0.0278533	0.01732
2015-05-21 16:59:00:000	May	14.9697	35.43	7.48997	7.43	7.84	124.88	34.53	-64.6342	-74.839	-63.0299	-0.0975134	-0.0232134	0.00441672	-0.00187989	-0.00161665	-0.00821325	-0.02051	0.00587331	0.0539568	-0.00285005	0.0472667	0.05022	0.0656333	0.0527267	0.0596667	0.0645834	0.07542	0.104836	-0.0424	-0.0245067	-0.06032	-0.0162667	0.00965333	-0.0098	0.00577333	0.016	0.0250133	0.06552	0.0863333	0.0957067	0.0983067	0.09264	0.100533	0.0555333	0.0381067	0.0362667	0.01388	-0.0201867
2015-05-21 17:59:00:000	May	14.8165	35.41	7.45001	7.43	7.84	124.88	34.55	-63.0342	-75.9621	-69.9239	-0.176213	-0.0890801	-0.05789	-0.0575532	-0.0615466	-0.0768667	-0.0719566	-0.0798867	-0.109337	-0.02248	0.07432	0.04549	0.0564067	0.0587935	0.0442132	0.07762	0.0711	0.03735	-0.110413	-0.117747	-0.114227	-0.09468	-0.0410133	-0.00421333	0.00930667	0.0207867	0.08164	0.0175733	0.0301467	0.03216	0.0148	0.000586666	0.0449733	0.0285867	0.01804	0.0481467	0.0407467	-0.0305467
2015-05-21 18:59:00:000	May	15.6826	35.42	7.46001	7.43	7.84	124.88	34.55	-63.1123	-75.9284	-67.2358	-0.25486	-0.0804267	-0.0565167	-0.0728467	-0.0665266	-0.100827	-0.0626934	-0.0233534	-0.0195033	-0.04135	0.0110667	0.0479367	0.0591066	0.0518866	0.0567066	0.04079	0.0270001	0.0999	-0.09184	-0.0683467	-0.105307	-0.0784	-0.05156	-0.00452	0.01812	0.0198933	0.00596	-0.0405067	-0.0356533	-0.0452133	-0.0410133	0.0179733	0.041	0.0510267	0.0691067	-0.000653343	-0.0297067	-0.05268
2015-05-21 19:59:00:000	May	15.6756	35.41	7.47002	7.43	7.84	124.88	34.53	-64.2917	-75.369	-70.4952	-0.316633	-0.128667	-0.151827	-0.141653	-0.13982	-0.129013	-0.128973	-0.125987	-0.14032	-0.08368	-0.00374663	0.0259666	0.01162	0.0307434	0.0336	0.0615766	0.05388	-0.000886683	-0.139973	-0.143853	-0.141933	-0.0751733	-0.03984	-0.02916	-0.0166	0.0002	-0.00534667	-0.02144	-0.01984	-0.0335467	-0.0708267	-0.02992	-0.03036	-0.0369467	-0.0129867	-0.0659467	-0.0796267	-0.07304
2015-05-21 20:59:00:000	May	16.2046	35.41	7.49	7.43	7.84	124.88	34.51	-66.5374	-75.7885	-67.5551	-0.386107	-0.13984	-0.138997	-0.130107	-0.133866	-0.165187	-0.137427	-0.120807	-0.0560568	-0.207486	0.0437467	0.0151768	0.0177467	0.0129567	0.0486399	0.0158799	0.0349	0.05295	-0.11364	-0.142907	-0.1328	-0.121653	-0.0932267	-0.0434133	-0.01244	0.0119867	0.00401333	-0.00805333	-0.00738667	-0.0684133	-0.08676	-0.0797333	-0.0606133	-0.04136	-0.0448	-0.0548267	-0.03412	-0.0338667
2015-05-21 21:59:00:000	May	16.6238	35.43	7.49002	7.43	7.84	124.88	34.53	-65.8326	-75.7361	-65.9909	-0.29717	-0.14492	-0.12126	-0.129827	-0.160683	-0.132707	-0.11488	-0.107147	-0.0791134	-0.0890567	0.0092267	0.0203633	0.0303133	0.0234034	0.00784001	0.0266333	0.0303133	0.0603633	-0.126573	-0.134813	-0.132453	-0.14788	-0.119773	-0.067	0.01084	-0.0116	-0.0456933	-0.0356	-0.0486933	-0.0452133	-0.0751733	-0.0957733	-0.0553733	-0.0809067	-0.06596	-0.0459333	-0.04	-0.0412133
2015-05-21 22:59:00:000	May	16.5276	35.44	7.51002	7.43	7.84	124.88	34.52	-66.4187	-76.1502	-68.6295	-0.204787	-0.10732	-0.127863	-0.113133	-0.121063	-0.120333	-0.101077	-0.117473	-0.12879	-0.118847	-0.00414682	0.00417322	0.00424005	-0.0224032	0.00473331	0.0223066	0.03314	0.00462367	-0.12796	-0.0913867	-0.14308	-0.116053	-0.06176	-0.03988	0.0188533	-0.00832	-0.05576	-0.0668	-0.05252	-0.0430533	-0.05116	-0.0329467	-0.0774667	-0.06512	-0.0736267	-0.0281733	-0.0401733	-0.0330667
2015-05-21 23:59:00:000	May	15.1196	35.44	7.53998	7.43	7.84	124.88	34.49	-66.6563	-75.5558	-64.5482	-0.280936	-0.0922537	-0.0930235	-0.0756935	-0.0841034	-0.0651333	-0.0700067	-0.0118933	0.03254	-0.201667	0.00639996	-0.00918	-0.00867328	-0.0168566	0.00424013	-0.0158799	-0.03538	-0.11103	-0.07052	-0.0618667	-0.03576	0.00136	-0.00818667	-0.0440667	0.00197333	-0.03964	-0.0566933	-0.0729467	-0.0793333	-0.05152	-0.0616933	-0.08496	-0.0508933	-0.0530667	-0.06236	-0.0969467	-0.0284933	-0.00956
2015-05-22 00:59:00:000	May	13.9508	35.43	7.51001	7.43	7.84	124.88	34.51	-67.3434	-75.6563	-69.128	-0.24902	-0.0848533	-0.11576	-0.122693	-0.130997	-0.134013	-0.148313	-0.12532	-0.115687	-0.238137	-0.08952	-0.101263	-0.0798867	-0.04924	-0.0353334	-0.05039	-0.0104333	0.0428833	-0.0575867	-0.0235333	-0.0218133	-0.0338133	-0.06048	-0.0951867	-0.0598267	-0.0367467	-0.00504	0.00982667	-0.03164	-0.01468	-0.0651467	-0.0232267	-0.0695067	-0.0258133	-0.02564	-0.0213867	0.0196533	-0.0801333
2015-05-22 01:59:00:000	May	14.2105	35.42	7.51997	7.43	7.84	124.88	34.49	-65.7089	-76.0112	-69.3487	-0.2242	-0.1034	-0.0907601	-0.08104	-0.0626199	-0.0899068	-0.0768502	-0.0430602	-0.0276101	-0.21677	-0.122454	-0.0790236	-0.103667	-0.0666203	-0.024467	-0.0437136	-0.0263801	-0.0207969	-0.01996	-0.0340267	-0.0327867	-0.0691467	-0.0654267	-0.0539067	-0.0545733	-0.06868	-0.03528	0.00404	0.0193467	0.00381333	0.0420933	0.0118133	-0.0106	-0.0362267	-0.0496667	-0.0601867	-0.05488	-0.0278267
2015-05-22 02:59:00:000	May	14.0535	35.41	7.48999	7.43	7.84	124.88	34.51	-65.9132	-77.7715	-65.7662	-0.29279	-0.10984	-0.100793	-0.03462	0.00166336	-0.0217999	0.000456754	0.0129535	0.0304702	-0.187287	-0.111387	-0.0782167	-0.0281464	-0.0330364	-0.0214932	0.0181168	0.0118467	0.00119659	-0.0283467	-0.0052	0.0327733	-0.00285333	-0.0292133	-0.00812	-0.07256	-0.0615733	-0.00450667	0.0262267	-0.0103867	0.0341333	0.04792	0.0222133	0.0113733	-0.0156933	-0.0543467	-0.02832	-0.0125867	-0.0112933
2015-05-22 03:59:00:000	May	13.2691	35.4001	7.48012	7.43	7.84	124.88	34.51	-64.6403	-78.9294	-68.6676	-0.196677	-0.0880934	-0.09563	-0.0825801	-0.07775	-0.0780134	-0.0632367	-0.0318867	0.00586333	-0.171513	-0.0822799	-0.0885899	-0.0596532	-0.0226765	-0.00795995	0.0320568	0.0255134	0.04253	-0.04868	-0.0315733	-0.03528	-0.0178	0.0138667	-0.01584	-0.03004	-0.000360004	-0.0275867	-0.00868	-0.02924	-0.00829333	-0.0476	-0.0623733	-0.118547	-0.05164	-0.0361067	-0.0405067	-0.04876	-0.09024
2015-05-22 04:59:00:000	May	12.1699	35.47	7.61992	7.43	7.84	124.88	34.45	-63.5722	-78.9888	-70.7175	-0.118083	-0.0506666	-0.04232	-0.03826	-0.0624899	-0.0825199	-0.0756633	-0.0441134	-0.0398636	-0.166717	-0.0917331	-0.0495167	-0.06706	-0.0516934	-0.01712	-0.0344266	-0.0367599	-0.0311932	-0.03552	-0.01792	-0.00997333	0.0335067	0.027	-0.00542667	0.0115333	-0.0398267	0.00772	0.04452	0.00442667	-0.00221333	-0.0438667	-0.0538667	-0.0460267	-0.0784533	-0.03872	-0.0342	-0.03956	-0.0737467
2015-05-22 05:59:00:000	May	12.4607	35.44	7.52008	7.44	7.84	124.88	34.51	-63.1719	-77.9185	-77.1132	-0.13889	0.0250935	0.0229168	0.00137345	-0.0177598	0.0102668	-0.03093	-0.0476667	0.0055669	-0.242223	-0.00404005	0.0178199	0.0190399	0.0151898	-0.0228535	-0.0022902	0.000799922	0.0223	0.01496	-0.0348267	-0.0165067	-0.02184	-0.01804	-0.0373733	-0.0126533	-0.0128	0.0513333	0.0803467	0.01636	-0.00858667	0.00965333	-0.0271867	-0.0455333	-0.0624267	-0.041	-0.0377733	-0.0703067	-0.0512533
2015-05-22 06:59:00:000	May	12.0352	35.4801	7.61008	7.44	7.85	124.88	34.47	-64.0735	-74.6511	-71.3217	-0.16343	0.0144533	0.0110967	0.00696665	-0.00416338	-0.0161067	-0.00306666	0.01896	0.00032672	-0.124303	-0.00225335	-0.00527664	0.0203	0.0560867	0.0502134	0.0566367	0.0462334	0.02015	0.0142533	-0.01996	-0.01944	-0.0048	-0.0329067	-0.0197733	-0.0262667	-0.0169067	0.0213867	0.04468	0.0160533	0.00754667	-0.0113467	-0.0123733	-0.01868	-0.0326267	-0.0459467	-0.0678933	-0.0488533	-0.05096
2015-05-22 07:59:00:000	May	11.9783	35.55	7.71002	7.43	7.85	124.88	34.44	-66.0313	-77.6864	-68.5401	-0.0450733	0.00609323	0.0111399	-0.0226934	-0.0127067	-0.0452534	-0.0107966	-0.00882662	0.0249733	-0.0382766	0.0151733	-0.00486666	0.0136467	0.03588	0.0176934	0.0212134	0.0386334	0.0766836	-0.01148	-0.000613333	-0.05204	-0.0534667	-0.0158267	0.01956	0.03576	0.0187067	0.0427333	0.0300667	0.00750667	0.01828	0.00693333	-0.02308	-0.0100933	-0.0221467	-0.0415733	-0.0954933	-0.06116	-0.0656667
2015-05-22 08:59:00:000	May	11.7957	35.52	7.72992	7.43427	7.85	124.88	34.39	-66.4367	-76.2473	-67.1685	-0.0586635	0.0106534	0.00316989	0.02962	0.04167	0.0363868	0.0455935	0.0719935	0.0204433	-0.1347	-0.0108667	-0.00680002	0.0229266	0.0105433	-0.00682663	-0.0258166	-0.0297867	-0.0149867	0.0116667	0.03196	0.0257333	0.063	0.02276	0.0222133	-0.0173067	0.0174133	0.0241067	0.0345867	-0.0497467	-0.0376933	-0.0130267	-0.0575067	-0.0286267	-0.00796	0.01084	-0.07104	-0.07868	-0.03432
2015-05-22 09:59:00:000	May	11.7248	35.4601	7.63007	7.44	7.85	124.88	34.43	-66.2664	-76.371	-65.6248	-0.0961533	0.0283466	0.0263233	0.0695333	0.0864933	0.0903466	0.0348333	0.0285867	0.01982	-0.0996767	-0.0126933	-0.0156667	-0.0152333	-0.00709998	-0.0111067	-0.0115866	-0.0202933	-0.03926	0.0458	0.0602133	0.05064	0.0197067	0.04296	-0.01796	-0.02788	0.0220133	0.000799999	-0.00726667	-0.0371467	-0.02044	-0.0696133	-0.0376133	-0.0124	-0.007	-0.00978666	-0.0161867	-0.00572	-0.0631867
2015-05-22 10:59:00:000	May	11.6866	35.5299	7.7099	7.44	7.85	124.88	34.42	-66.0194	-77.0782	-68.4068	-0.0480099	0.0753732	0.0554467	0.0559401	0.0484334	0.0728001	0.102153	0.152247	0.19463	-0.15552	-0.00805327	0.01575	0.0131267	-0.0208467	0.01544	0.02286	0.0222133	-0.0620535	0.0722467	0.0194933	0.0747467	0.0489067	0.0289933	0.0042	0.04848	0.0328267	-0.00299333	0.0160867	-0.00354	-0.0175067	-0.000986667	-0.0112667	-0.0287333	-0.02746	-0.0599733	0.0283333	0.0117867	-0.0111667
2015-05-27 16:59:00:000	May	9.79448	35.5666	7.55774	7.45	7.86	24.98	NaN	-67.7782	-76.578	-72.3134	0.0573032	0.0777866	0.0802333	0.08914	0.0882566	0.0983732	0.12608	0.1358	0.1278	0.0988132	0.0829467	0.09563	0.0829534	0.0825966	0.0835467	0.0755934	0.08736	0.118127	0.04112	0.0472267	0.0517867	0.05736	0.0447867	0.0378267	0.0551333	0.0527867	0.0590133	0.0574667	0.0782533	0.0710267	0.07144	0.0926933	0.10464	0.0899867	0.108493	0.0971067	0.103573	0.107813
2015-05-27 17:59:00:000	May	9.76733	35.5681	7.55871	7.45	7.86	24.98	NaN	-68.766	-76.9666	-68.9718	-0.0476	0.0151997	0.0617432	0.0890866	0.09842	0.10464	0.109167	0.136753	0.11617	0.00236001	0.0504932	0.0912734	0.0846468	0.05619	0.10248	0.10676	0.100547	0.108613	0.0286133	0.0388133	0.0564667	0.0401333	0.07172	0.0194267	0.02148	0.04216	0.0458533	0.06696	0.0656267	0.0675067	0.0717333	0.156267	0.181507	0.21416	0.21532	0.209773	0.19828	0.143027
2015-05-27 18:59:00:000	May	9.74018	35.5695	7.55968	7.45	7.86	24.98	NaN	-70.831	-76.926	-72.4899	0.0261199	0.0465867	0.0808733	0.0825133	0.0982533	0.105387	0.12519	0.137133	0.136967	0.0585166	0.0106667	0.04312	0.0511533	0.0515567	0.07108	0.0592733	0.0689733	0.0703732	0.08088	0.0786	0.0672467	0.0628133	0.0127667	0.0652533	0.0289067	0.0422533	0.05116	0.0696933	0.0888867	0.141807	0.115173	0.112073	0.07864	0.0936	0.12162	0.0981667	0.10396	0.0861467
2015-05-27 19:59:00:000	May	9.71303	35.571	7.56065	7.45	7.86	24.98	NaN	-71.9605	-78.5171	-73.3001	-0.0513066	-0.03784	-0.0264366	0.00106001	0.0108366	0.0122534	0.0118034	0.0212933	0.0280933	-0.0203698	0.0279467	0.01699	0.02706	0.02854	0.0248667	0.0197299	0.0124866	0.0192034	-0.02128	-0.00064	-0.0199867	0.0171733	0.0216	0.03456	0.03068	0.0145067	-0.00845333	0.0662533	0.0765867	0.1274	0.0991467	0.0684933	0.0549467	0.0776133	0.06176	0.00016	0.01368	0.0223467
2015-05-27 20:59:00:000	May	9.68588	35.5724	7.56161	7.45	7.86	24.98	NaN	-70.3309	-77.681	-72.3595	-0.13382	-0.0814534	-0.0885999	-0.0608733	-0.0534767	-0.0570666	-0.06242	-0.0409	0.0137498	0.0187466	-0.00591989	0.0259467	0.00871333	0.03146	0.0207868	0.00237331	0.0154999	0.0207164	-0.0695667	-0.08992	-0.0806467	-0.0836133	-0.03892	-0.0625333	-0.0426	-0.0118	0.04046	0.0755467	0.0989733	0.112613	0.106447	0.0709067	0.0868867	0.0534333	-0.00726667	0.0246933	0.0227333	0.00939333
2015-05-27 21:59:00:000	May	9.65873	35.5739	7.56258	7.45	7.86	24.98	NaN	-72.1968	-77.5911	-72.4048	-0.121153	-0.112787	-0.09714	-0.10374	-0.09291	-0.09196	-0.07989	-0.05342	-0.05317	0.02326	0.0416266	0.0649867	0.0580067	0.0404067	0.0407467	0.0663633	0.0769333	0.0480333	-0.10564	-0.120347	-0.129007	-0.11708	-0.0917333	-0.0729	0.00996	0.03678	0.03808	0.0706067	0.0888733	0.0551933	0.0639333	0.0829133	0.0819267	0.08622	0.04718	0.0193667	0.0137267	-0.0619333
2015-05-27 22:59:00:000	May	9.63158	35.5753	7.56355	7.44	7.86	24.98	NaN	-71.5189	-73.9356	-74.7601	-0.156154	-0.101653	-0.0774567	-0.0792466	-0.0782266	-0.0552798	-0.05204	-0.0535466	-0.0601133	0.0539868	0.0964533	0.107053	0.0940665	0.07742	0.0953066	0.06607	0.0964133	0.0997467	-0.09908	-0.114493	-0.0980933	-0.11532	-0.0908267	-0.100747	-0.0723467	-0.04396	0.0127867	0.0180533	0.05572	0.0325067	0.07612	0.115253	0.157507	0.0976133	0.0805333	0.06476	0.0771867	0.0294133
2015-05-27 23:59:00:000	May	9.60442	35.5768	7.56452	7.44	7.86	24.98	NaN	-71.0682	-77.4729	-71.7229	-0.10705	-0.0732666	-0.0720101	-0.0863934	-0.0834367	-0.0414133	-0.0678133	-0.0665733	-0.0379733	0.0262168	0.0275333	0.0280967	0.05464	0.0420934	0.0803866	0.0686699	0.0506666	0.0269331	-0.0909067	-0.0748133	-0.08692	-0.09076	-0.0952267	-0.0622	-0.0387333	-0.0372133	-0.00292	0.00318667	0.01672	0.00298667	-0.01504	0.02704	0.0837867	0.1004	0.0455067	0.1132	0.0888667	0.04992
2015-05-28 00:59:00:000	May	9.57727	35.5782	7.56548	7.44	7.85	24.98	NaN	-67.0103	-77.2395	-69.7983	-0.103343	-0.0670266	-0.0359866	-0.0189866	-0.0338267	-0.0100134	-0.0391867	-0.0303333	0.0266	0.03432	-0.01228	0.01359	0.0267066	0.0253233	0.0139999	0.0372533	0.0321666	0.01605	-0.0651067	-0.0281067	-0.0653733	-0.0398133	-0.0462267	-0.0151467	0.01316	-0.0268533	-0.0119867	-0.0164267	-0.0220267	-0.0108133	-0.0439733	-0.00809334	0.00561333	0.0281067	0.0361333	0.0525333	1.3334e-05	-0.00245334
2015-05-28 01:59:00:000	May	9.55012	35.5797	7.56645	7.44	7.85	24.98	NaN	-67.279	-78.1148	-68.3179	-0.0396132	-0.0554801	-0.05344	-0.0473734	-0.0315067	-0.0392399	-0.0235834	-0.0266533	0.00354666	-0.0822835	-0.123	-0.13299	-0.130734	-0.136227	-0.115734	-0.13116	-0.102313	-0.122897	0.0458133	0.0794267	0.0572667	0.0373867	0.0439467	-0.01392	0.0232133	-0.00212	-0.00429333	-0.0261867	-0.0392933	-0.0299867	-0.02728	-0.01048	-0.00230667	0.0415467	0.0297867	0.0257467	0.0113333	0.0138267
2015-05-28 02:59:00:000	May	9.52297	35.5811	7.56742	7.45	7.85	24.98	NaN	-68.3432	-76.2707	-67.4629	-0.0756162	-0.0575331	-0.0509998	-0.0386066	-0.0281933	-0.0177999	-0.0280532	-0.0152533	-0.0463533	-0.18344	-0.165973	-0.177943	-0.176313	-0.173313	-0.1888	-0.186806	-0.19758	-0.277963	0.02052	0.0497333	0.06484	0.0780667	0.09324	0.1012	0.0483067	0.0136933	0.0103467	-0.00144	0.00872	-0.00828	-0.0359733	-0.0580933	-0.0682	-0.0552	-0.02164	-0.01348	0.00577333	0.0564667
2015-05-28 03:59:00:000	May	9.49582	35.5826	7.56839	7.45	7.85	24.98	NaN	-66.6457	-75.3243	-66.4016	-0.150887	-0.0850534	-0.08371	-0.07054	-0.0557299	-0.0147066	-0.02994	-0.0166	-0.0236001	-0.138137	-0.112453	-0.139227	-0.167293	-0.16261	-0.15864	-0.17485	-0.18698	-0.17723	0.0241867	0.00404	0.0505733	0.0485867	0.09196	0.1094	0.0896533	0.06452	0.0318133	0.0351733	0.0371733	-0.0161867	0.0044	0.0341333	0.0160133	0.0457867	0.000506665	0.0352667	0.0463867	0.0954667
2015-05-28 04:59:00:000	May	9.46867	35.584	7.56936	7.45	7.86	24.98	NaN	-66.4648	-75.4143	-68.6351	-0.0652967	-0.0515467	0.000620026	0.0044667	0.00741331	0.00529332	0.0324999	0.0378467	0.0813634	-0.1105	-0.0958001	-0.131263	-0.13184	-0.140467	-0.121427	-0.11336	-0.1257	-0.14525	0.0468667	0.0682933	0.09064	0.0690533	0.0960533	0.0485067	0.0345867	0.0737467	0.09256	0.0491867	0.0282133	0.0429467	0.02356	0.02864	0.0185467	0.0217467	0.0571867	0.09188	0.128853	0.133747
2015-05-28 05:59:00:000	May	9.44152	35.5855	7.57032	7.44	7.86	24.98	NaN	-65.139	-74.69	-66.5316	-0.0350933	0.01844	0.03323	0.00939328	0.0300768	0.0457469	0.0391933	0.04808	0.0611467	-0.0832269	-0.10476	-0.0960834	-0.0656667	-0.05842	-0.0791202	-0.107337	-0.109627	-0.119127	0.0654533	0.05072	0.0641067	0.07092	0.05712	0.0933467	0.101853	0.112827	0.0966667	0.0681733	0.0695067	0.0816533	0.08524	0.0366133	0.0703467	0.08652	0.08312	0.0702933	0.10192	0.112507
2015-05-28 06:59:00:000	May	9.41436	35.5869	7.57129	7.44	7.85	24.98	NaN	-65.1459	-74.9168	-69.1494	-0.07378	0.0269867	0.0311	0.0357533	0.0310667	0.038	0.0530033	0.04366	0.0364767	-0.0406333	-0.141667	-0.13662	-0.114133	-0.127087	-0.13652	-0.112327	-0.12412	-0.126853	0.102893	0.0898	0.0812533	0.0871333	0.0646	0.06668	0.104293	0.1014	0.0932133	0.07096	0.0512133	0.0822	0.0824	0.0817067	0.09456	0.07656	0.0935333	0.0597867	0.0292133	0.08168
2015-05-28 07:59:00:000	May	9.38721	35.5884	7.57226	7.45	7.85547	24.98	NaN	-64.3207	-71.6542	-65.1513	-0.0611931	0.0261067	0.0422367	0.0463533	0.0458701	0.0393066	0.0631467	0.03234	-0.00457671	-0.0677435	-0.0962267	-0.0966433	-0.105233	-0.0957933	-0.0965066	-0.0988867	-0.106587	-0.0703866	0.08248	0.05028	0.0623467	0.0863333	0.0862	0.0622267	0.08324	0.0843467	0.08168	0.139133	0.0661467	0.0859333	0.140387	0.107427	0.0898933	0.08584	0.0659733	0.06844	0.0976133	0.06604
2015-05-28 08:59:00:000	May	9.36006	35.5898	7.57323	7.44	7.86	24.98	NaN	-64.5327	-76.0262	-62.5133	-0.00778677	0.0544801	0.103753	0.103687	0.10036	0.0899201	0.0765234	0.0533734	0.0162732	-0.0136568	-0.0535066	-0.01532	0.00134017	-0.02287	-0.0163866	-0.0436066	-0.0652866	-0.118637	0.0996133	0.109893	0.0893467	0.0892933	0.0621467	0.0604667	0.06632	0.107307	0.100067	0.09652	0.0939333	0.10596	0.132093	0.151467	0.107587	0.120507	0.0755867	0.0871867	0.14952	0.150373
2015-05-28 09:59:00:000	May	9.33291	35.5913	7.57419	7.45427	7.86	24.98	NaN	-65.2498	-75.2876	-66.2295	-0.11511	0.05524	0.0529967	0.06598	0.0606433	0.101907	0.0807567	0.0869734	0.11244	-0.159703	-0.03352	-0.0174634	-0.0186467	-0.02014	-0.0122266	-0.0102767	-0.0151467	-0.0148466	0.0455733	0.10056	0.0891733	0.0929733	0.0808533	0.103173	0.0918667	0.0627333	0.0635467	0.08792	0.121707	0.162853	0.12004	0.126333	0.102773	0.12808	0.109813	0.0926533	0.06424	0.0285333
2015-05-28 10:59:00:000	May	9.30576	35.5927	7.57516	7.48	7.86547	24.98	NaN	-65.1921	-72.8322	-68.2424	-0.0763868	0.0895467	0.0826966	0.107	0.111423	0.0970266	0.0847533	0.0705934	0.0682434	0.0236662	-0.036	-0.0373134	-0.0336735	-0.0229034	-0.0112667	-0.0126033	-0.0115733	0.00342667	0.0803333	0.0574133	0.0892133	0.0962667	0.0792133	0.07704	0.0627867	0.03624	0.0833733	0.0712267	0.13196	0.121613	0.0977867	0.06928	0.0796667	0.0511467	0.0312267	0.0529067	0.0477333	0.0730267
2015-05-28 11:59:00:000	May	9.27861	35.5942	7.57613	7.49	7.88	24.98	NaN	-65.3869	-74.8986	-70.8255	-0.13476	0.0635733	0.0494734	0.0695733	0.0620633	0.0632533	0.0840334	0.108993	0.119344	-0.141463	-0.0348131	0.00426998	0.0185333	0.0504367	0.0550134	0.0139935	0.0220734	0.0334233	0.0806933	0.0623333	0.06688	0.0795733	0.0537333	0.05816	0.104173	0.0950133	0.115293	0.1676	0.168267	0.128147	0.126827	0.0851467	0.0687067	0.0608933	0.0900933	0.09528	0.100187	0.0980933
2015-05-28 12:59:00:000	May	9.25145	35.5956	7.5771	7.49	7.89547	24.98	NaN	-65.1495	-74.4764	-71.0459	-0.254327	0.04524	0.0309166	0.0635599	0.0374033	0.0799333	0.0810133	0.0744534	0.0388534	-0.04416	0.00957333	0.0239567	0.01546	0.0102533	0.0474267	0.0347966	0.04282	0.0371034	0.0394267	0.0357867	0.0529467	0.07276	0.0772933	0.0423733	0.0923333	0.0913467	0.1016	0.0834133	0.08716	0.0704667	0.05172	0.0566267	0.0514133	0.0699467	0.0500267	0.06912	0.0350533	0.08588
2015-05-28 13:59:00:000	May	9.2243	35.5971	7.57806	7.48573	7.9	24.98	NaN	-66.6105	-74.2348	-74.6561	-0.18941	-0.0126266	0.0075	0.04264	0.02167	0.0279599	0.0258765	0.0342665	0.0456666	-0.02389	-0.0371733	0.00523664	0.0116532	-0.01027	0.01956	0.0135701	0.00270676	-0.00142655	0.0332133	0.000546666	0.0573067	0.0814533	0.0773333	0.0785067	0.126453	0.127307	0.10428	0.110973	0.13872	0.10924	0.10372	0.10424	0.0636267	0.0196667	0.03856	0.05812	0.0256533	0.0430933
2015-05-28 14:59:00:000	May	9.19715	35.5986	7.57903	7.51	7.9	0	NaN	-66.3168	-77.018	-71.2983	-0.0405067	0.03116	0.04113	0.0364867	0.0313034	0.0428268	0.0370599	0.0480466	0.0694635	-0.112867	-0.0176666	0.00694993	0.0301667	0.00667332	-0.000573336	0.0205235	0.00549333	-0.00490649	0.0169067	0.0140933	0.02108	0.02784	0.082	0.0889333	0.10344	0.108787	0.115867	0.101853	0.0933467	0.1226	0.0628933	0.0693467	0.0499333	0.05852	0.0268933	0.0338	0.0202267	0.00482667
2015-05-28 15:59:00:000	May	9.17	35.6	7.57995	7.51	7.91	124.9	34.63	-66.2589	-76.8516	-73.9439	-0.164513	0.0359867	0.04711	0.0652666	0.0635833	0.0517466	0.0906833	0.0942199	0.0664366	0.12391	0.0650267	0.05	0.0630733	0.0868467	0.09224	0.0596033	0.0925067	0.11044	0.00896	0.0176933	0.0507467	0.0241467	0.06868	0.0573733	0.0996267	0.07348	0.0897867	0.1438	0.08136	0.103453	0.08156	0.0759467	0.054	0.0563467	0.0125733	0.00818667	0.00453333	0.0187733
2015-05-28 16:59:00:000	May	21.7	35.59	7.52998	7.5	7.92	124.9	34.67	-65.9873	-74.9347	-70.6136	-0.0740101	-0.0198267	0.0458033	0.0413465	0.0637299	0.0603066	0.0879966	0.0687066	0.0507066	0.0977669	0.0936001	0.087	0.11586	0.1159	0.143653	0.135013	0.117847	0.10803	-0.0403067	-0.02048	0.00996	-0.000639999	0.0214667	0.06888	0.102227	0.0983333	0.0842533	0.09632	0.08512	0.100573	0.113053	0.0922	0.0703867	0.07984	0.02064	0.0293467	0.0276667	0.0280533
2015-05-28 17:59:00:000	May	15.08	35.55	7.51	7.48	7.91	124.9	34.64	-65.8791	-75.5908	-73.7526	-0.0216098	0.0247734	0.0100333	0.0172933	0.0158434	0.0494799	0.0571766	0.0461733	0.0364401	0.0448101	0.0838934	0.102467	0.106613	0.12197	0.0951467	0.0943967	0.105027	0.127727	-0.0324933	-0.0299333	-0.0117067	0.00214667	0.0478133	0.03848	0.0428267	0.0494133	0.0792	0.0722533	0.0642933	0.10328	0.153853	0.125853	0.150493	0.16924	0.13568	0.111653	0.09388	0.101
2015-05-28 18:59:00:000	May	17.7	35.53	7.51	7.48	7.9	124.9	34.62	-65.3604	-74.0732	-70.2491	-0.168787	-0.04052	0.00180331	0.00142	0.0456567	0.0742667	0.0700033	0.0920733	0.0701234	0.0458067	0.106973	0.0996767	0.106847	0.100127	0.115653	0.16225	0.14172	0.10982	-0.0489867	-0.0122133	0.0552933	0.0281733	0.0306533	0.0565467	0.0420267	0.06032	0.0628933	0.09956	0.114533	0.104467	0.071	0.0910267	0.09732	0.0829067	0.0796267	0.06028	0.0989067	0.06756
2015-05-28 19:59:00:000	May	17.55	35.54	7.50995	7.48	7.89	124.9	34.63	-65.629	-74.5127	-71.3145	-0.0711967	-0.0656135	-0.0576433	-0.0334667	-0.000820001	0.0132134	0.00176324	0.0365933	0.0790434	0.07995	0.0823999	0.0703401	0.1011	0.08149	0.101053	0.0970934	0.101793	0.0772433	-0.104587	-0.0267733	-0.0319067	-0.0282933	0.04752	0.0619333	0.09944	0.0869467	0.0874	0.0724933	0.0701467	0.0441467	0.0658267	0.0683467	0.0265867	0.0663067	0.0367067	0.0424267	0.0406933	0.0195067
2015-05-28 20:59:00:000	May	17.03	35.5	7.46998	7.46	7.89	124.9	34.63	-66.0425	-74.2282	-68.9521	-0.0579437	-0.113493	-0.07101	-0.110773	-0.0713566	-0.0265333	-0.00687993	0.0388001	0.1267	0.0321633	0.104813	0.108893	0.126293	0.0941733	0.0997467	0.1266	0.120907	0.0881733	-0.12792	-0.08628	-0.0337067	-0.03216	0.0114	0.0138	0.0886533	0.135093	0.114587	0.104653	0.0953867	0.0653333	0.07508	0.06984	0.0664267	0.0626267	0.02352	0.025	0.00429333	0.03528
2015-05-28 21:59:00:000	May	15.29	35.47	7.44999	7.44573	7.88	124.9	34.62	-66.2215	-75.9612	-69.5287	-0.141693	-0.10556	-0.0872234	-0.0545134	-0.0435233	-0.02648	0.0065067	0.0320133	0.0624799	0.0522299	0.13448	0.0987967	0.115033	0.08801	0.0916267	0.129997	0.121493	0.13086	-0.09568	-0.0477733	-0.04804	-0.01988	0.0119467	-0.00733334	0.03016	0.0669867	0.03528	0.09932	0.128347	0.134173	0.121067	0.0863333	0.08996	0.1144	0.08552	0.0912133	0.111387	0.0827733
2015-05-28 22:59:00:000	May	15.75	35.4299	7.43997	7.43573	7.86	124.9	34.58	-66.5397	-76.7011	-69.5365	-0.216833	-0.0796	-0.05348	-0.0341601	-0.0471101	-0.0177335	0.0272233	0.0220866	0.0260701	-0.0408335	0.0782667	0.1101	0.09662	0.0938601	0.12528	0.11006	0.1461	0.16205	-0.106293	-0.111467	-0.07004	-0.02864	-0.00877333	0.0135733	0.0481467	0.0772667	0.102187	0.0847467	0.0992	0.107147	0.119187	0.11028	0.12184	0.108333	0.06704	0.0137067	0.00834667	-0.00877333
2015-05-28 23:59:00:000	May	17.35	35.34	7.41005	7.39147	7.84453	124.9	34.51	-67.3022	-78.0658	-72.9536	-0.07852	-0.111653	-0.0334334	-0.0469934	0.0178167	0.0190933	0.0655102	0.0497534	0.0131365	0.0154902	0.0756399	0.102847	0.101453	0.10836	0.0837868	0.12312	0.118007	0.118723	-0.102	-0.0419067	-0.0106533	0.04544	0.05052	0.09576	0.0806533	0.105507	0.133627	0.119387	0.10396	0.109	0.12092	0.0998667	0.0754533	0.0660933	0.0921333	0.0737467	0.0373733	0.00309333
2015-05-29 00:59:00:000	May	19.24	35.32	7.45	7.36	7.80453	124.9	34.45	-66.8488	-75.2075	-75.1218	-0.113262	-0.0554839	-0.0679919	-0.0166524	0.00941571	0.0264991	0.0340333	0.0669343	0.119379	-0.183565	-0.0103981	0.0211368	0.0185849	0.0240429	0.0379105	0.0177667	0.0257553	0.0679768	0.00741334	-0.00621334	0.01076	-0.00654667	0.0111733	0.0345333	0.0699467	0.0579333	0.0404533	0.0200933	0.0540533	0.0286267	0.0685867	0.0220933	0.0565733	0.05576	0.0420667	0.00108	-0.0446	-0.0493333
2015-05-29 01:59:00:000	May	19.26	35.3399	7.44996	7.36527	7.78	124.9	34.47	-65.0755	-72.1214	-74.314	-0.114328	-0.030201	-0.04283	0.00420103	0.0249274	0.0219077	0.0265087	0.0588979	0.103548	-0.274218	-0.0627477	-0.0442523	-0.037939	-0.00429563	0.00650257	-0.016282	-0.00753538	0.011962	-0.05676	-0.0709467	-0.0581867	-0.0540933	-0.0441733	-0.00289333	0.0330933	0.0598933	0.114187	0.123733	0.15064	0.120453	0.110213	0.0988933	0.0927067	0.0950933	0.06868	0.0878533	0.02476	0.0283867
2015-05-29 02:59:00:000	May	16.45	35.2701	7.41001	7.3745	7.75453	124.9	34.44	-63.0439	-73.8912	-79.5145	-0.0851356	-0.0200472	-0.01583	-0.00595283	0.0458121	0.0357538	0.00770102	0.0342056	0.0563556	-0.296487	-0.130594	-0.0889062	-0.0570928	-0.0249495	-0.0188821	-0.0364744	-0.0172277	0.0276544	0.0739867	0.0507067	0.0475467	0.06328	0.09096	0.09116	0.128973	0.135467	0.196627	0.232853	0.24636	0.227787	0.217467	0.181933	0.16036	0.140373	0.09264	0.05544	0.0602267	0.0912667
2015-05-29 03:59:00:000	May	14.94	35.3801	7.42002	7.39427	7.74547	124.9	34.55	-63.8539	-72.8578	-67.4433	-0.02278	0.0111866	0.0146467	-0.00346658	-0.000309937	-0.00554668	-0.0277366	-0.0249	-0.0187833	-0.27684	-0.21124	-0.165237	-0.181213	-0.18212	-0.174293	-0.149427	-0.132847	-0.144497	0.0924667	0.04036	0.00934667	-0.0188533	0.000799999	0.0429067	0.0472533	0.08748	0.0962133	0.108413	0.126347	0.13084	0.164467	0.179987	0.176227	0.142053	0.0985333	0.0518133	0.07456	0.0178667
2015-05-29 04:59:00:000	May	22.09	35.44	7.44001	7.42427	7.78	124.9	34.59	-64.3494	-73.1447	-72.4024	-0.0302134	0.124653	0.109517	0.10362	0.108673	0.1308	0.138893	0.160073	0.145123	-0.203557	-0.197573	-0.18109	-0.18396	-0.21036	-0.149667	-0.150923	-0.136307	-0.13914	0.200747	0.206133	0.15616	0.132427	0.0977333	0.0651333	0.0185733	0.01748	0.0388	0.0976533	0.1444	0.163067	0.147253	0.162747	0.13456	0.15448	0.104453	0.103547	0.139307	0.123547
2015-05-29 05:59:00:000	May	26.54	35.4101	7.45005	7.42573	7.82	124.9	34.55	-64.3061	-71.5235	-69.593	-0.14483	0.0663866	0.0628033	0.05688	0.0342368	0.0337868	0.0516666	0.0444202	0.0324032	-0.234897	-0.147213	-0.120173	-0.145433	-0.168473	-0.167226	-0.197223	-0.14614	-0.105357	0.106227	0.0739733	0.0951067	0.102827	0.101573	0.0832267	0.0851733	0.0496533	0.0542933	0.0953333	0.164173	0.156933	0.167293	0.168907	0.16344	0.18528	0.186187	0.1672	0.13704	0.155507
2015-05-29 06:59:00:000	May	23.88	35.4901	7.49006	7.44427	7.83	124.9	34.6	-63.6651	-71.3245	-67.4876	-0.09258	0.112053	0.0868167	0.0551467	0.0665267	0.04288	0.0312867	0.0733	0.0525833	-0.237007	-0.163707	-0.16682	-0.15944	-0.15761	-0.179907	-0.165563	-0.164927	-0.14921	0.135067	0.13928	0.107693	0.100627	0.106533	0.125413	0.11212	0.14236	0.16132	0.113427	0.165013	0.166933	0.175093	0.13288	0.136307	0.134867	0.173387	0.207613	0.177947	0.184173
2015-05-29 07:59:00:000	May	23.59	35.55	7.54002	7.46573	7.85	124.9	34.61	-66.4748	-72.3067	-69.2717	0.00086032	0.04616	0.0769401	0.0698802	0.0785802	0.0757867	0.0552566	0.0462866	0.0837365	-0.203986	-0.0730536	-0.11961	-0.127527	-0.0914332	-0.121893	-0.139737	-0.119454	-0.11492	0.173747	0.105173	0.127707	0.108853	0.1038	0.116667	0.118373	0.09496	0.116587	0.124293	0.168107	0.17216	0.192627	0.135907	0.156187	0.145307	0.146973	0.162253	0.171573	0.127813
2015-05-29 08:59:00:000	May	24.72	35.54	7.56002	7.47	7.87	124.9	34.58	-65.6123	-72.2777	-68.8579	-0.00165631	0.0773749	0.0977344	0.0843624	0.0949437	0.1333	0.162872	0.134344	0.124266	-0.0796344	-0.0816501	-0.107422	-0.0925375	-0.0614719	-0.0299625	-0.0210688	-0.0263938	-0.0196906	0.12834	0.115805	0.10017	0.096735	0.092995	0.11498	0.06909	0.118455	0.08728	0.06855	0.10724	0.157495	0.17289	0.16983	0.159825	0.163725	0.19672	0.20854	0.17645	0.216395
2015-05-29 09:59:00:000	May	23.28	35.55	7.57998	7.48	7.88	124.9	34.57	-66.3721	-74.8091	-73.8726	-0.150103	0.0736133	0.0715201	0.07414	0.09034	0.10648	0.119527	0.121987	0.121987	-0.169453	-0.0522533	-0.0205233	-0.00595335	-0.00455333	0.00559999	0.00718333	0.03046	0.0820767	0.0664133	0.0887067	0.0375333	0.114653	0.0982	0.102267	0.0597333	0.0628133	0.0844267	0.10668	0.0718933	0.10364	0.143533	0.13108	0.186787	0.159067	0.154973	0.168933	0.152147	0.134147
2015-05-29 10:59:00:000	May	23.99	35.5501	7.56018	7.49	7.89	124.9	34.59	-66.1757	-76.5992	-74.2079	-0.12608	0.0561868	0.0861501	0.113753	0.142467	0.13308	0.179477	0.173967	0.166617	-0.138113	-0.0737466	-0.0172333	-0.00743998	0.0496934	0.04612	0.0400867	0.0268	-0.00476673	0.0702533	0.07664	0.10564	0.124573	0.111067	0.0901067	0.0887067	0.0633867	0.0262133	0.0519067	0.0530133	0.0944133	0.0550133	0.0545733	0.04132	0.05048	0.0552933	0.0388	0.03096	-0.0444667
2015-05-29 11:59:00:000	May	20.87	35.6	7.71981	7.48573	7.89547	124.9	34.49	-66.1847	-75.3512	-73.5273	-0.0610834	0.0716002	0.0841167	0.0932535	0.0781501	0.0740532	0.108557	0.139594	0.13791	-0.0234664	-0.0212001	0.0129566	0.0163532	-0.00242995	-0.0251867	0.00350653	0.00491999	-0.00374656	0.03036	0.04624	0.107707	0.0998267	0.136267	0.113373	0.08212	0.0824533	0.0770667	0.103293	0.07164	0.12392	0.12068	0.112507	0.105827	0.10432	0.1038	0.0900533	0.0925067	0.136867
2015-05-29 12:59:00:000	May	18.74	35.56	7.54999	7.48427	7.9	124.9	34.61	-66.466	-74.086	-71.6526	-0.0586966	0.0393867	0.000863399	0.00981335	0.0355434	0.0696933	0.0595467	0.0680933	0.07676	-0.0441666	0.0554	0.0646433	0.0520933	0.0283934	0.0839334	0.0712233	0.0453734	-0.00272669	-0.01068	0.0254933	0.0409467	0.0686933	0.0985333	0.1206	0.113627	0.147493	0.161027	0.15996	0.13756	0.130893	0.134507	0.151893	0.17312	0.168747	0.15152	0.14848	0.176067	0.07336
2015-05-29 13:59:00:000	May	18.54	35.6	7.53999	7.51	7.90547	124.9	34.67	-65.1335	-75.0046	-72.832	-0.0364036	-0.00898668	-0.01654	0.000626604	0.0103632	-0.0123865	0.0318767	0.0606265	0.0483265	0.0271766	0.0860265	0.0642334	0.100953	0.0834732	0.0482667	0.0403033	0.0293533	0.0106033	-0.0527867	-0.00804	0.0346933	0.0323733	0.04136	0.105173	0.18712	0.202787	0.235813	0.207627	0.196587	0.213573	0.211493	0.185147	0.175653	0.16256	0.185867	0.1658	0.12352	0.0829067
2015-05-29 14:59:00:000	May	19.01	35.5899	7.53001	7.50573	7.91	124.9	34.67	-65.8226	-73.1121	-75.8455	-0.116773	-0.0791066	-0.0462133	-0.0401865	-0.07666	-0.0684667	-0.04745	-0.0116535	0.054513	0.0395832	0.0749334	0.0847767	0.103293	0.10421	0.0799334	0.0646966	0.0555667	0.0724168	-0.100053	-0.0588933	-0.0689333	-0.0246267	0.0912667	0.175933	0.19564	0.193773	0.171907	0.21204	0.17212	0.163573	0.13396	0.1664	0.167613	0.15932	0.13148	0.11764	0.120227	0.132413
2015-05-29 15:59:00:000	May	20.07	35.4801	7.53999	7.49	7.91	124.9	34.54	-67.2457	-73.8282	-74.7755	-0.05421	-0.06136	-0.0302967	-0.0422267	-0.0420167	-0.0513867	-0.0274633	-0.0503333	-0.121233	-0.05806	0.0291733	0.0281833	0.0322	0.0254466	0.0177199	-0.0142567	-0.0128133	-0.000579998	-0.0646667	-0.08996	-0.0224133	0.00992	0.0880267	0.124133	0.165667	0.125733	0.13404	0.148933	0.141827	0.113773	0.12996	0.15464	0.12184	0.116107	0.10892	0.103453	0.0724	0.0470667
2015-05-29 16:59:00:000	May	23.61	35.5301	7.53012	7.49147	7.91	124.9	34.6	-67.2641	-75.0684	-75.3314	-0.0591334	-0.0409334	-0.0154266	-0.0177534	-0.0418699	-0.0319065	-0.0381865	-0.0289998	-0.0281333	-0.04447	-0.07372	-0.0650099	-0.0748464	-0.060803	-0.0508798	-0.0168033	0.00759315	0.0398097	-0.0138	0.00244	0.0493067	0.01948	0.00432	0.0580133	0.09428	0.08504	0.0873467	0.07956	0.0852133	0.101253	0.0963333	0.113027	0.123627	0.09732	0.121827	0.0740667	0.04992	0.0377733
2015-05-29 17:59:00:000	May	15.26	35.5898	7.63991	7.49	7.91	124.9	34.56	-66.2965	-76.7921	-75.4597	-0.0988631	-0.00401335	-0.0142134	-0.0193266	-0.05255	-0.0445199	-0.0250333	-0.02042	-0.00833674	0.0780963	0.0386799	-0.00506342	0.00432662	0.00580669	0.0197999	0.02137	0.0393667	0.0794833	-0.0261333	-0.0253867	-0.0120533	-0.00985333	-0.000613333	0.04364	0.0416267	0.0573733	0.0512	0.07968	0.0547333	0.0725333	0.0876533	0.110307	0.122547	0.105027	0.0824533	0.0584133	0.0649333	0.0387733
2015-05-29 18:59:00:000	May	16.3	35.45	7.55992	7.46147	7.9	124.9	34.48	-66.7301	-77.364	-76.2934	-0.159153	0.00974665	-0.0127966	-0.0416799	-0.0630432	-0.0733066	-0.0369	-0.00348671	0.0720965	0.0454934	-0.0357733	-0.0195867	-0.0364733	-0.02833	-0.02612	-0.0303301	-0.00715336	-0.0227367	0.01292	-0.0542533	-0.0132	-0.0117467	0.0367733	0.0758	0.0838267	0.07376	0.0657733	0.0764933	0.0497867	0.05184	0.0918533	0.0994133	0.117773	0.0866533	0.133453	0.0719333	0.0418667	-0.0491467
2015-05-29 19:59:00:000	May	16.94	35.4898	7.49	7.40427	7.87	124.9	34.6	-66.101	-76.8598	-75.8993	-0.0929797	-0.0511467	-0.0481798	-0.0513332	-0.0622965	-0.0389199	-0.0601466	-0.0804065	-0.0564566	-0.12643	-0.0376131	-0.0316466	-0.0141532	0.00211999	0.0103732	-0.00867009	0.0112733	0.0583565	-0.0241467	-0.0137867	-0.07472	-0.0109333	-0.00822667	-0.00149333	0.06508	0.0764133	0.0971333	0.0650533	0.06692	0.0948267	0.0826533	0.0656667	0.0513467	0.0867333	0.05528	0.0886533	0.0477067	0.0161867
2015-05-29 20:59:00:000	May	12.27	35.3501	7.48996	7.38285	7.82453	124.9	34.45	-66.7949	-76.375	-73.4254	-0.0895138	-0.0175783	-0.0131763	-0.0116475	-0.018045	-0.00686999	-0.0461162	-0.0255858	0.0501371	-0.102091	-0.00226169	-0.0161308	0.0196541	-0.0159158	0.00101998	-0.0311358	0.00214916	-0.0239196	0.0169867	-0.03088	-0.0232933	0.00730667	0.0264267	0.06116	0.07428	0.08512	0.100293	0.11088	0.114293	0.0886933	0.09644	0.102693	0.0924	0.0998	0.0897333	0.0896933	0.129427	0.0554
2015-05-29 21:59:00:000	May	12.54	35.4301	7.45003	7.37787	7.78	124.9	34.57	-68.6915	-75.4471	-71.9751	-0.09244	0.00582666	-0.00809665	-0.04184	-0.0517633	-0.0166133	-0.0433166	-0.0275666	-0.0143166	-0.0449501	-0.0469333	-0.0371333	0.0468333	0.01222	-0.0134533	-0.0364399	-0.0443199	-0.0679199	-0.0032	-0.0472267	-0.0422	-0.00586666	0.02776	0.0443867	0.06416	0.04552	0.05056	0.05276	0.0957867	0.105493	0.12108	0.112667	0.10512	0.0820533	0.0744933	0.0686933	0.09456	0.0530267
2015-05-29 22:59:00:000	May	13.55	35.49	7.48002	7.37213	7.77	124.9	34.61	-68.4078	-73.9741	-72.9274	-0.16988	-0.09528	-0.0223767	0.0164267	0.01185	-0.00646668	0.0162233	-0.00752668	0.0132233	-0.184143	-0.0514267	-0.0778634	-0.04138	0.00437334	0.0279067	0.00679666	0.0221067	-0.0239934	0.0241733	0.00924	0.00961333	-0.0117067	-0.00290667	-0.0240533	-0.0350533	0.0168533	0.0103867	0.03616	0.03936	0.0445733	0.0291867	0.0720533	0.0828667	0.0842933	0.05652	0.0495067	0.04976	0.0775067
2015-05-29 23:59:00:000	May	11.31	35.49	7.49996	7.38427	7.78	124.9	34.59	-67.4069	-74.2234	-75.2073	-0.156033	-0.1048	-0.0638903	-0.0392734	-0.0354268	-0.0156802	-0.00587326	-0.00108659	-0.00566984	-0.11238	-0.00801316	0.0160301	0.0114332	0.00105665	0.0121467	0.00234331	-0.00661329	-0.0447801	-0.02484	0.00198667	-0.00648	-0.0103733	-0.0279467	6.66668e-05	-0.0199867	0.00190667	0.0200533	0.0153467	0.0231333	0.0302267	0.0202533	0.00121333	0.0179867	0.00925333	0.0191067	0.019	-0.01156	0.00465333
2015-05-30 00:59:00:000	May	11.99	35.49	7.46	7.43427	7.79	124.9	34.63	-66.0414	-75.2383	-72.3433	-0.24837	-0.120853	-0.118347	-0.105913	-0.0799299	-0.0528799	-0.0527666	-0.0576466	0.0103033	-0.182473	-0.20204	-0.143413	-0.07724	-0.0304367	-0.0293867	0.0119867	0.0302667	0.0623667	-0.0236267	0.00768	-0.0288267	-0.026	-0.0154	-0.0364933	-0.0193867	-0.0334133	-0.0119067	0.00742666	-0.0181867	-0.0169467	0.0208	-0.00876	-0.00110667	-0.008	-0.0288133	-0.00788	-0.00506666	-0.0412267
2015-05-30 01:59:00:000	May	13.14	35.46	7.46	7.43	7.82	124.9	34.6	-65.8343	-75.3233	-69.0783	-0.140977	-0.0893599	-0.0731335	-0.0545734	-0.0296133	-0.0201333	-0.0216933	0.0171933	0.0120097	-0.196403	-0.25012	-0.240553	-0.21474	-0.170267	-0.13592	-0.0934932	-0.0879332	-0.0457333	0.02752	0.0678267	0.0603467	0.0104933	-0.00937333	-0.0302	-0.0191867	-0.0279467	0.00126667	0.00553333	0.02072	0.00126667	-0.00934667	-0.0207733	-0.01272	-0.0429467	-0.0444	-0.0165333	-0.0467467	-0.06652
2015-05-30 02:59:00:000	May	9.96	35.44	7.46	7.42	7.83	124.9	34.57	-66.031	-74.9908	-71.5671	-0.191183	-0.102867	-0.10314	-0.0720734	-0.0468067	-0.0276799	-0.03038	-0.0129535	-0.0604368	-0.19336	-0.233693	-0.223233	-0.236087	-0.25	-0.24924	-0.223553	-0.183953	-0.166703	0.0553333	0.0638	0.0942533	0.0916533	0.0823467	0.0810933	0.0740533	0.0227733	0.00254667	0.00917333	-0.00693333	0.00272	0.03232	0.0152667	-0.0143467	-0.00861333	-0.0128133	-0.0354533	-0.09488	-0.0742533
2015-05-30 03:59:00:000	May	11.99	35.4301	7.46	7.42	7.83	124.9	34.56	-64.3297	-74.4982	-66.5491	-0.23028	-0.10088	-0.142507	-0.111133	-0.06637	-0.0812933	-0.0740867	-0.0517467	0.0168533	-0.251423	-0.21824	-0.185397	-0.20876	-0.183093	-0.178093	-0.18351	-0.141973	-0.111407	-0.03164	0.0266667	0.0676667	0.0781733	0.112293	0.0888267	0.0813067	0.0644533	0.0346933	0.0182	0.0203067	0.0104533	0.00189333	0.0121867	0.00637333	-0.00618667	-0.0288133	-0.0198533	-0.0761467	-0.0551733
2015-05-30 04:59:00:000	May	15.46	35.47	7.46	7.44	7.83	124.9	34.61	-63.8192	-74.3129	-64.1234	-0.246367	-0.0715334	-0.0910301	-0.103073	-0.0836167	-0.0583867	-0.0378633	-0.0421267	-0.0324101	-0.282364	-0.234013	-0.241403	-0.231113	-0.184343	-0.19964	-0.187617	-0.176773	-0.15274	0.0157067	-0.00530667	0.02456	0.0468933	0.0375867	0.0486	0.07708	0.108893	0.130467	0.09324	0.07664	0.0716667	0.0536533	-0.00254667	0.02496	0.019	0.00710667	-0.0066	0.000146667	-0.02972
2015-05-30 05:59:00:000	May	13.38	35.46	7.46001	7.44	7.84	124.89	34.6	-59.3038	-73.8239	-67.0939	-0.245257	-0.118773	-0.126343	-0.09048	-0.0684267	-0.0302935	-0.0630169	-0.0661668	-0.0860168	-0.248544	-0.24656	-0.21325	-0.20252	-0.21658	-0.210307	-0.19604	-0.183307	-0.180173	0.0115467	0.0160667	0.08456	0.0134133	0.0276667	0.02308	0.0454533	0.0442667	0.0391867	0.0372933	0.07708	0.0574933	0.0866667	0.05468	0.0966133	0.0578533	0.0589467	0.0565467	0.00494667	0.0195467
2015-05-30 06:59:00:000	May	11.78	35.5001	7.47002	7.44427	7.85	124.89	34.63	-61.8858	-73.448	-66.3562	-0.19806	-0.111227	-0.15803	-0.154573	-0.149687	-0.0805733	-0.0562433	-0.0265334	0.0306666	-0.182127	-0.281893	-0.2434	-0.258673	-0.256067	-0.2422	-0.223963	-0.23114	-0.256057	-0.0138267	0.01388	0.0600667	0.113133	0.1176	0.124147	0.0496533	0.02808	0.00870667	0.07044	0.0380533	0.02692	0.000946664	0.0178	-0.0135733	0.00772	-0.0410533	-0.0216933	-0.0182933	0.0116267
2015-05-30 07:59:00:000	May	20.22	35.56	7.49002	7.47427	7.85547	124.89	34.67	-63.8292	-73.7809	-67.9159	-0.189203	-0.11352	-0.118873	-0.109753	-0.0783932	-0.0577598	-0.00951304	0.00526685	0.0310668	-0.156463	-0.237946	-0.23335	-0.236967	-0.251483	-0.222533	-0.218077	-0.215673	-0.24289	-0.0263467	0.03948	0.07124	0.112307	0.120667	0.142933	0.14372	0.0757467	0.119893	0.10432	0.10208	0.0754133	0.0825867	0.0320667	0.04428	0.0534	0.0552267	0.00490667	0.00921333	0.03692
2015-05-30 08:59:00:000	May	14.12	35.57	7.50999	7.49	7.88	124.89	34.66	-64.659	-72.1198	-73.1671	-0.25257	-0.106853	-0.09593	-0.114467	-0.143503	-0.14132	-0.0892135	-0.0727003	-0.0405171	-0.156833	-0.303867	-0.29164	-0.290513	-0.265437	-0.236533	-0.24558	-0.21268	-0.20218	0.00778667	0.00584	0.0355333	0.0869467	0.13688	0.10296	0.0689733	0.1046	0.0902667	0.0790533	0.0821333	0.06344	0.0446267	0.0911467	0.0402133	0.05276	0.0742	0.0558933	0.0591867	0.0411733
2015-05-30 09:59:00:000	May	17.64	35.5701	7.50002	7.5	7.89	124.89	34.67	-64.5456	-71.1573	-72.1451	-0.247687	-0.0376534	-0.0934266	-0.0965066	-0.108047	-0.110987	-0.132443	-0.104847	-0.06123	-0.197963	-0.332813	-0.363483	-0.340473	-0.339543	-0.324373	-0.218483	-0.239747	-0.30058	0.07092	0.0272933	-0.02724	0.0392267	0.128413	0.119867	0.117507	0.1018	0.0939067	0.0672667	0.0494	0.06488	0.108827	0.118213	0.111627	0.091	0.0916133	0.106893	0.1172	0.11068
2015-05-30 10:59:00:000	May	16.65	35.61	7.52001	7.51	7.90773	124.89	34.7	-66.4673	-72.121	-74.4228	-0.173137	-0.10612	-0.14277	-0.12014	-0.0575101	-0.0154799	0.00168999	0.0604867	0.108103	-0.0613366	-0.250453	-0.25672	-0.244707	-0.211023	-0.214507	-0.20185	-0.1999	-0.18855	-0.0105867	0.02452	0.0674	0.12772	0.12664	0.166627	0.181907	0.186093	0.19168	0.133533	0.126907	0.0835067	0.139373	0.135893	0.134827	0.10756	0.125107	0.07444	0.0610267	0.10224
2015-05-30 11:59:00:000	May	14.95	35.61	7.53	7.51	7.91	124.89	34.69	-66.1168	-71.8294	-65.7321	-0.197417	-0.059	-0.09248	-0.0967266	-0.111953	-0.0899733	-0.0032633	-0.0235535	-0.0182035	-0.130407	-0.222107	-0.253257	-0.27384	-0.251484	-0.244547	-0.223074	-0.248567	-0.28935	0.0529333	0.0514133	0.0265867	0.108307	0.166053	0.12108	0.07028	0.114653	0.15932	0.119493	0.127467	0.0761733	0.107733	0.0805333	0.06248	0.0931067	0.09356	0.09024	0.08704	0.0575733
2015-05-30 12:59:00:000	May	16.14	35.61	7.53	7.51	7.92	124.89	34.69	-65.7864	-72.9651	-75.0048	-0.217237	-0.05212	-0.0699734	-0.0626267	-0.0747301	-0.05708	-0.00759339	-0.0205401	-0.0687568	-0.0815334	-0.1694	-0.219247	-0.196987	-0.168427	-0.177507	-0.167163	-0.16732	-0.180686	0.0267067	-0.00653333	0.00689333	0.0454267	0.0991733	0.0988533	0.135507	0.110573	0.119213	0.16756	0.13876	0.08576	0.0397467	0.02668	0.0940267	0.0768	0.04772	-0.00225333	-0.02304	-0.0306
2015-05-30 13:59:00:000	May	16.1	35.61	7.53001	7.50573	7.92	124.89	34.69	-66.9402	-72.489	-74.453	-0.226276	-0.0898933	-0.0787	-0.0604333	-0.0301666	-0.0492667	-0.0260368	0.00989995	0.0525169	-0.0315832	-0.127133	-0.14897	-0.181393	-0.156277	-0.14456	-0.159773	-0.16454	-0.219957	0.01736	0.0154133	0.02656	0.08196	0.116107	0.122107	0.154387	0.109213	0.118413	0.13408	0.150093	0.160227	0.170893	0.132147	0.0499867	0.0929333	0.101787	0.0336533	-0.00346667	-0.0425467
2015-05-30 14:59:00:000	May	17.3	35.58	7.53999	7.5	7.92	124.89	34.65	-66.167	-74.3445	-75.5852	-0.19788	-0.0290801	-0.0211299	-0.035	-0.0552098	-0.00722659	0.0129967	0.0351133	0.0843299	0.0169966	-0.106053	-0.139717	-0.162733	-0.15219	-0.160053	-0.159903	-0.144053	-0.210654	0.0140667	0.01248	-0.0106667	0.0126	0.0256533	0.0230533	0.00753333	0.0488667	0.06692	0.0622133	0.0635333	0.0758667	0.09808	0.0885467	0.0771333	0.108053	0.05096	0.0629467	0.0960267	0.0259733
2015-05-30 15:59:00:000	May	14.39	35.59	7.53	7.5	7.91	124.89	34.67	-65.8294	-69.0856	-68.5507	-0.203437	-0.0633866	-0.0855134	-0.0627467	-0.05278	-0.0329067	-0.0102367	0.0509934	0.0941433	-0.12341	-0.18016	-0.189747	-0.170093	-0.15915	-0.19408	-0.169667	-0.184173	-0.22204	0.0147067	0.03052	0.04924	0.0692933	0.07576	0.0911333	0.0518933	0.00358666	-0.0201467	-0.0432267	0.0152933	0.0532	0.0290667	0.01132	-0.00246667	0.0187733	0.0544933	0.0622	0.12292	0.10408
2015-05-30 16:59:00:000	May	14.39	35.61	7.53	7.50573	7.91	124.89	34.69	-66.6317	-73.091	-66.4086	-0.266537	-0.0651866	-0.0666065	-0.0435266	0.0108433	0.0543201	0.0699034	0.0596401	0.0291065	-0.0553432	-0.166427	-0.17868	-0.174253	-0.174397	-0.175853	-0.18457	-0.189873	-0.218557	0.0411067	0.118227	0.121893	0.0908	0.0963067	0.05508	0.0385733	-0.00194667	-0.0454	-0.0523867	0.0265733	0.00118667	-0.0274	-0.01216	0.00257333	-0.00776	-0.00410667	0.00341333	0.0177733	0.0901733
2015-05-30 17:59:00:000	May	14.51	35.61	7.53	7.51	7.91	124.89	34.69	-66.9092	-75.8027	-66.4645	-0.15486	-0.0480265	-0.0619199	-0.07886	-0.02986	0.000306695	0.0262066	0.0259867	0.0246868	-0.0426666	-0.141933	-0.14483	-0.12326	-0.10779	-0.140493	-0.19126	-0.193907	-0.217173	0.0297867	0.0437467	0.0972133	0.105547	0.11772	0.0582667	0.0120933	-0.01256	-0.0353867	-0.0240133	-0.03532	-0.06084	-0.0681867	-0.0852267	-0.05928	-0.0438133	-0.0549067	-0.000586666	0.0215333	0.0691733
2015-05-30 18:59:00:000	May	14.62	35.61	7.53	7.51	7.92	124.88	34.69	-66.2017	-76.5583	-72.1314	-0.145863	-0.0100133	-0.04909	-0.0311334	-0.0313667	0.0174533	0.02467	0.0341	0.06315	0.0338299	-0.181187	-0.159637	-0.160487	-0.210507	-0.20252	-0.21376	-0.23834	-0.24989	0.0391867	0.0641067	0.0877733	0.0836	0.0757067	0.05008	-0.00317333	-0.03132	-0.0303733	-0.0374667	-0.012	-0.00816	-0.0328933	-0.0283333	-0.02564	-0.00895999	-0.0111733	0.0526667	0.0737067	0.06136
2015-05-30 19:59:00:000	May	14.86	35.61	7.53	7.51	7.92	124.88	34.69	-66.693	-76.6562	-68.217	-0.16091	-0.0153601	-0.04175	-0.0229533	-0.0235266	0.000613286	0.00979333	0.00324005	0.0292068	-0.0498565	-0.188373	-0.192533	-0.200793	-0.192663	-0.188133	-0.196087	-0.17844	-0.163573	0.05468	0.0895867	0.0860133	0.0738267	0.0706	0.0434	0.0524667	-0.0076	-0.0584133	-0.00792	-0.0334	-0.03768	-0.0218667	-0.00602667	0.00937333	-0.0054	0.0507867	0.0701333	0.0992	0.0952533
2015-05-30 20:59:00:000	May	15.01	35.61	7.53002	7.51	7.92	124.88	34.69	-66.465	-75.1456	-67.2803	-0.147114	-0.0547465	-0.0506733	-0.04216	-0.0183567	-0.0586933	-0.0289333	-0.00701993	-0.00753657	-0.0171432	-0.16196	-0.180557	-0.159127	-0.154107	-0.15932	-0.174893	-0.205953	-0.238103	0.0474133	0.0508533	0.0732	0.0717067	0.084	0.0571333	0.0432667	0.0156	-0.0488533	-0.0271067	-0.0138667	0.0664667	0.0647467	0.0307867	0.0323333	0.00522667	0.00157333	0.04508	0.05932	0.0939867
2015-05-30 21:59:00:000	May	15.41	35.62	7.55001	7.52	7.92	124.78	34.68	-67.6296	-75.2497	-65.5026	-0.14492	-0.0407867	-0.0241233	0.00769334	0.000650014	-0.03876	-0.0610333	-0.0398133	0.0173866	0.0539266	-0.13524	-0.132773	-0.154993	-0.122593	-0.106707	-0.147627	-0.16192	-0.177053	0.0636933	0.01784	0.00972	0.0208267	0.0184933	0.0439333	-0.000586664	-0.0114267	-0.0421467	-0.0110267	-0.0190533	-0.0224667	0.0304133	0.0368	0.06848	0.0749067	0.0817067	0.10896	0.04584	0.07212
2015-05-30 22:59:00:000	May	15.72	35.61	7.56001	7.52	7.93	124.85	34.66	-68.4449	-71.6178	-64.7957	-0.127623	-0.02024	-0.0362133	-0.0424933	-0.0273933	-0.0250266	-0.0127267	-0.0125401	-0.0347236	-0.0502401	-0.0971067	-0.12948	-0.135673	-0.115397	-0.139613	-0.115857	-0.117913	-0.14423	0.02208	-0.00409333	0.0272	0.0687733	0.0384933	0.00185333	-0.00984	-0.0110267	0.01208	0.0290533	0.0707733	0.0897333	0.0620933	0.0899333	0.0877733	0.0966133	0.08996	0.0663867	0.109267	0.10424
2015-05-30 23:59:00:000	May	16.55	35.6	7.56999	7.51	7.93	124.71	34.64	-66.2874	-73.711	-66.8545	-0.11372	0.0259466	0.0501567	0.0229932	0.0135099	-0.0133601	-0.0253634	-0.0252068	-0.0750903	-0.0348099	-0.0597599	-0.0844166	-0.0807067	-0.0750966	-0.0705066	-0.0814399	-0.104867	-0.128533	0.0684933	0.0362667	0.0483867	0.0245733	0.00353333	0.0356667	0.0908	0.0861467	0.118853	0.157147	0.0990133	0.101573	0.08592	0.12324	0.125973	0.109747	0.105867	0.143933	0.123813	0.11244
2015-05-31 00:59:00:000	May	16.63	35.59	7.56006	7.51	7.92	124.78	34.64	-67.9237	-75.7369	-68.0944	-0.03963	0.08792	0.0647033	0.06622	0.0291867	0.04048	0.0397233	0.0298067	0.07239	0.0228666	-0.00919997	-0.0251367	-0.0356333	-0.04032	-0.0855733	-0.0793833	-0.104107	-0.10104	0.06104	0.0695733	0.05688	0.0542667	0.0355333	0.0408133	0.06916	0.0928533	0.11652	0.123827	0.11804	0.0993467	0.08776	0.121107	0.12608	0.0872267	0.0982667	0.121693	0.11244	0.109093
2015-05-31 01:59:00:000	May	17.06	35.6	7.60997	7.5	7.92	124.08	34.6	-68.9472	-76.9588	-69.5421	-0.0378	0.128533	0.0953267	0.0912	0.0718333	0.0819199	0.0729965	0.0825465	0.0470467	0.13254	0.0537067	0.0349267	0.0211333	-0.00981992	-0.0281467	0.00695326	-0.0284066	-0.0385566	0.04276	0.057	0.0599467	0.0545067	0.01972	0.00353333	-0.0225733	0.0453867	0.0603467	0.136813	0.102147	0.0604133	0.0994667	0.1304	0.0974	0.0959733	0.110667	0.12304	0.152147	0.128653
2015-05-31 02:59:00:000	May	17	35.6	7.57997	7.5	7.91453	124.33	34.63	-68.4826	-76.3991	-69.0643	0.0474166	0.0618669	0.0691669	0.0643601	0.0689234	0.0324667	0.0317766	0.0618798	0.0651132	0.181457	0.0725068	0.09025	0.0887933	0.0964167	0.0485867	0.0267	0.0487066	0.0656732	0.0374133	0.0199733	0.02724	0.03232	0.00862667	-0.0352667	-0.00888	0.0598133	0.0788	0.06188	0.06888	0.07712	0.0972133	0.11276	0.08704	0.12668	0.113013	0.106933	0.10188	0.109907
2015-05-31 03:59:00:000	May	11.02	35.6	7.54999	7.5	7.91	123.64	34.66	-70.6959	-76.7851	-70.8831	-0.09898	0.04332	0.0489066	0.0685133	0.05999	0.0833333	0.08214	0.0826266	0.127793	0.171143	0.09516	0.0966733	0.04724	0.0593666	0.06524	0.0648967	0.04112	0.00655343	-0.0132933	0.0322	0.02808	-0.02244	-0.00752	-0.02308	0.02248	0.0153467	0.05544	0.0790267	0.0929867	0.0954533	0.0943067	0.121893	0.115373	0.0913333	0.0538933	0.105307	0.101787	0.12336
2015-05-31 04:59:00:000	May	8.6	35.6	7.54	7.5	7.91	123.71	34.67	-70.9571	-77.2941	-75.4318	-0.0618066	0.0678933	0.0841734	0.0915267	0.0901901	0.10468	0.121133	0.141033	0.157184	0.175883	0.0662667	0.0715434	0.0845267	0.10666	0.110547	0.10992	0.112273	0.119757	0.0392667	0.04588	0.0723867	0.0302	0.02036	0.0339733	0.03756	0.0745333	0.02888	0.09292	0.08012	0.09784	0.0887333	0.0716	0.0933867	0.0796	0.0809867	0.0903867	0.116667	0.106853
2015-05-31 05:59:00:000	May	8.68	35.59	7.53999	7.51	7.91	124.78	34.66	-70.9916	-80.7918	-70.4707	-0.0503166	0.0846002	0.115837	0.128214	0.16668	0.179013	0.166213	0.14922	0.164037	0.136407	0.0961068	0.110823	0.115627	0.11977	0.114827	0.105117	0.0961333	0.0960999	0.0455867	0.0886	0.10444	0.05884	0.0735867	0.0314933	0.0620933	0.0819467	0.0348667	0.0436267	0.0270533	0.0786667	0.0752	0.0955867	0.11892	0.0896133	0.129467	0.142107	0.16352	0.17568
2015-05-31 06:59:00:000	May	9.02	35.59	7.52999	7.50573	7.92	124.68	34.67	-68.8144	-81.1642	-65.458	-0.0681132	0.07952	0.0903599	0.112807	0.126333	0.137253	0.170153	0.17048	0.129247	0.125427	0.132627	0.136897	0.129013	0.13664	0.158547	0.134787	0.13554	0.174123	0.00601333	0.01496	0.0236	0.0368	0.00105333	0.04068	0.0123733	0.0401467	0.0614667	0.0978133	0.0782667	0.0700533	0.0803467	0.0816133	0.07184	0.11836	0.11392	0.12064	0.152493	0.170347
2015-05-31 07:59:00:000	May	10.29	35.59	7.52	7.49573	7.91453	124.54	34.68	-67.5769	-79.0488	-73.6069	-0.08354	0.101293	0.125967	0.18128	0.207183	0.206947	0.224916	0.202273	0.16729	0.0563735	0.118973	0.10608	0.137007	0.148923	0.11848	0.145043	0.128347	0.11558	0.0491733	0.10616	0.117933	0.0653467	0.0334267	0.0288533	0.0287333	0.0765333	0.0551733	0.0476	0.0377333	0.0145733	0.01336	0.02332	0.0630933	0.106507	0.0742	0.122747	0.121827	0.1188
2015-05-31 08:59:00:000	May	10.69	35.57	7.52	7.5	7.91	123.85	34.65	-64.7982	-80.1746	-75.125	-0.0779667	0.0917999	0.0793766	0.09156	0.127413	0.133293	0.183633	0.17694	0.121357	0.203283	0.149133	0.17894	0.189627	0.183574	0.124667	0.144753	0.116433	0.0734835	0.00810667	-0.0008	0.0402933	0.01016	0.0343467	0.112693	0.11612	0.0995733	0.0939733	0.0746133	0.029	0.0550667	0.04592	0.0036	0.0262	0.0905733	0.0908267	0.08744	0.10504	0.113067
2015-05-31 09:59:00:000	May	11.25	35.59	7.52001	7.51	7.91	123.85	34.68	-66.0337	-78.1333	-74.6404	-0.00798001	0.115787	0.12305	0.11398	0.15516	0.15908	0.167827	0.190173	0.18664	0.192527	0.19556	0.1696	0.1614	0.16923	0.187027	0.164117	0.17512	0.212753	0.0133467	0.0508267	0.0492533	0.0612533	0.111093	0.0853067	0.0770933	0.0765067	0.0749333	0.0703733	0.0533333	0.0450667	0.01344	-0.00244	-0.025	-0.0154933	0.01944	-9.33334e-05	0.0109467	0.00568
2015-05-31 10:59:00:000	May	13.28	35.6	7.52999	7.51	7.91547	124.89	34.68	-66.0423	-76.7829	-71.7128	-0.0513899	0.0480934	0.0959733	0.13594	0.140247	0.178867	0.163823	0.149453	0.158153	0.122327	0.148627	0.188067	0.18258	0.171513	0.158933	0.167347	0.15642	0.141903	-0.01268	0.0368267	0.03528	0.04356	0.0500533	0.0337733	-0.01392	0.0398667	0.0136533	0.03212	0.00381333	0.0102533	0.0304533	0.0137867	0.07328	0.05952	0.0119333	0.03748	0.01476	0.05672
2015-05-31 11:59:00:000	May	13.76	35.6	7.51999	7.5	7.92	123.61	34.69	-65.8257	-75.8668	-70.6835	-0.0579198	-0.0104532	0.04486	0.0506334	0.0712969	0.11436	0.111797	0.1207	0.124184	0.151933	0.141267	0.152777	0.14118	0.149803	0.15352	0.16046	0.15244	0.16414	-0.0537867	-0.0147333	0.02624	0.01444	-0.0205067	-0.00982667	0.0230667	0.0328533	0.0514267	0.0320667	0.04476	0.0603467	0.0532	0.08068	0.0759867	0.09704	0.0969467	0.08336	0.0263333	0.01244
2015-05-31 12:59:00:000	May	14.34	35.5699	7.50997	7.48	7.91	123.88	34.66	-65.5759	-73.0495	-70.1185	-0.0778333	-0.0194	-0.0109266	0.01182	0.0564067	0.0508134	0.0731633	0.06922	0.0584367	0.180253	0.155653	0.181513	0.168793	0.182403	0.150493	0.208627	0.233827	0.228627	-0.0452	-0.0237733	-0.02544	-0.0376133	-0.0176267	0.0189733	0.000680002	-0.0313467	0.0199867	0.0643467	0.0346	0.0119867	-0.0112267	-0.03816	-0.03692	0.0325333	0.0447333	0.0368933	0.0235067	0.0296133
2015-05-31 13:59:00:000	May	16.09	35.53	7.47999	7.46	7.9	123.85	34.65	-64.3733	-73.0574	-66.8514	-0.0959566	-0.0369734	-0.0180665	-0.00631314	0.0222801	0.00286666	0.0372801	0.0579667	0.0549835	0.1654	0.130533	0.142767	0.158553	0.16056	0.157947	0.14555	0.17828	0.18868	-0.07248	-0.0122133	-0.0298533	-0.01588	-0.0103867	0.00381333	0.0306133	0.00425333	0.00609333	-0.0183067	0.00634667	-0.04384	-0.0324667	-0.0239467	-0.0205067	-0.00629333	0.0151867	0.0114133	0.0232133	0.0228533
2015-05-31 14:59:00:000	May	25.23	35.4999	7.46997	7.45	7.88	123.19	34.63	-65.0945	-74.4035	-71.876	-0.10195	-0.100267	-0.0796069	-0.0548001	-0.0494033	-0.0102798	-0.00179992	0.0271068	0.0157736	0.13528	0.166347	0.161133	0.14214	0.189167	0.14856	0.1632	0.164587	0.128354	-0.140013	-0.0741867	-0.0380133	-0.02044	-0.02916	-0.01332	-0.0110933	-0.0316	-0.02412	-0.0232933	-0.0500533	-0.0175067	-0.00724	0.0477067	0.0981467	0.0620267	0.102053	0.12128	0.0927733	0.0815867
2015-05-31 15:59:00:000	May	19.5	35.46	7.44	7.41	7.86	123.02	34.61	-65.3568	-74.3921	-75.0195	-0.07178	-0.0531467	-0.0294733	-0.02734	-0.0422567	0.000333242	-0.0176366	-0.01994	0.0783764	0.123437	0.123187	0.12332	0.1466	0.14584	0.169853	0.10707	0.102927	0.0932433	-0.0868667	-0.09756	-0.0768667	-0.0700533	-0.04676	-0.0116	-0.0399867	0.0260933	0.0974267	0.08104	0.0435733	0.0418	0.0305467	0.0488667	0.0520933	0.03556	0.08248	0.0812933	0.100253	0.12028
2015-05-31 16:59:00:000	May	23.98	35.4299	7.43998	7.41	7.84	122.98	34.58	-66.4458	-73.815	-75.8361	-0.0869668	-0.0408666	-0.0193267	-0.01156	0.00670656	0.0280932	0.00451348	-0.00074663	-0.0297466	0.0286	0.0935334	0.109953	0.0924134	0.112433	0.0999867	0.128523	0.13588	0.142147	-0.0906533	-0.0464133	-0.01312	-0.0469733	-0.0505467	-0.01588	0.0104667	0.0218	-0.011	0.0221333	0.0154933	0.00956	-0.00297333	-0.0157333	0.03536	0.06844	0.0478133	-0.00605333	0.0200133	0.0198667
2015-05-31 17:59:00:000	May	25.01	35.3799	7.42	7.36573	7.82453	123.4	34.55	-65.1601	-76.3224	-74.2743	-0.0455367	-0.0371865	-0.0499766	-0.0274332	-0.02136	0.0189599	0.0319467	0.0550535	0.0870207	-0.0308369	-0.00738661	0.00905336	0.0363	0.0582366	0.0902266	0.0876933	0.0735733	0.0853734	-0.0452533	0.00232	0.0331333	-0.0110267	0.0158133	0.04268	0.00181333	0.03976	-0.01036	0.0179733	0.0257867	0.01836	0.0198267	0.05772	0.0355867	0.0166	0.0111333	0.00348	0.00302667	0.00584
2015-05-31 18:59:00:000	May	30.32	35.3299	7.41994	7.36	7.8	123.81	34.49	-65.7695	-74.1109	-78.7238	-0.122128	-0.199609	-0.19815	-0.188554	-0.225886	-0.256375	-0.21007	-0.214405	-0.19786	-0.0633161	0.0288591	0.0715571	0.0103231	0.0468147	0.0289899	0.0474109	0.0564719	0.109689	-0.183227	-0.224627	-0.22524	-0.20236	-0.15368	-0.0827733	-0.06532	-0.0173333	0.009	0.0308	0.000866665	-0.0125867	-0.0162933	0.0028	-0.00148	0.04032	0.0238933	0.0222667	0.0244133	0.00353333
2015-05-31 19:59:00:000	May	22.17	35.26	7.36998	7.36	7.77	123.02	34.47	-64.151	-73.7829	-76.8804	-0.143696	-0.189555	-0.19142	-0.182473	-0.212792	-0.241132	-0.1988	-0.184567	-0.156265	-0.125627	-0.0137895	0.0223815	-0.0282715	0.0102877	0.0121251	0.0270596	0.0416341	0.0873507	-0.16696	-0.170467	-0.177227	-0.17456	-0.114707	-0.07748	-0.08272	-0.0997067	-0.06092	-0.0310133	-0.000373333	-0.0130133	0.00397333	-0.0187733	-0.0400533	-0.0170667	-0.0269067	-0.01732	-0.02916	-0.0143867
2015-05-31 20:59:00:000	May	20.57	35.2499	7.34998	7.36	7.75	123.15	34.48	-63.8998	-73.657	-66.3352	-0.165263	-0.179501	-0.18469	-0.176392	-0.199697	-0.225889	-0.18753	-0.154729	-0.11467	-0.187938	-0.0564382	-0.0267942	-0.0668661	-0.0262394	-0.00473982	0.0067082	0.0267962	0.0650129	-0.16612	-0.17476	-0.162253	-0.167373	-0.159693	-0.138187	-0.112427	-0.0798533	-0.0641333	-0.0683867	-0.07388	-0.0289067	-0.0078	0.01224	-0.0114267	0.0158933	-0.0414133	-0.04696	-0.07628	-0.0552667
2015-05-31 21:59:00:000	May	19.92	35.19	7.33	7.36	7.73	123.29	34.43	-65.2621	-74.4491	-67.5094	-0.186831	-0.169447	-0.177961	-0.170311	-0.186603	-0.210646	-0.176259	-0.124892	-0.073076	-0.250248	-0.0990869	-0.0759699	-0.105461	-0.0627664	-0.0216047	-0.0136432	0.0119584	0.042675	-0.179173	-0.175173	-0.178613	-0.176987	-0.130467	-0.11716	-0.0997333	-0.0901067	-0.0487733	-0.01064	-0.0367467	-0.02612	0.00216	-0.0281333	-0.0404533	-0.0340267	-0.0504533	-0.07016	-0.0596	-0.0675867
2015-05-31 22:59:00:000	May	28.25	35.2	7.33002	7.36	7.71727	123.88	34.44	-64.5728	-76.0772	-72.1658	-0.208399	-0.159393	-0.171231	-0.16423	-0.173508	-0.195403	-0.164989	-0.0950539	-0.0314813	-0.312559	-0.141735	-0.125146	-0.144055	-0.0992935	-0.0384696	-0.0339945	-0.00287946	0.0203372	-0.10648	-0.124987	-0.136893	-0.116793	-0.155333	-0.115253	-0.121487	-0.09324	-0.0566133	-0.0464667	-0.0975333	-0.0448467	-0.06292	-0.09424	-0.0860733	-0.0860733	-0.0878067	-0.156707	-0.13752	-0.12042
2015-05-31 23:59:00:000	May	12.91	35.2401	7.35004	7.36	7.71	124.54	34.47	-64.9279	-76.4777	-68.6081	-0.229966	-0.149339	-0.164501	-0.158149	-0.160413	-0.180159	-0.153719	-0.065216	0.0101133	-0.37487	-0.184384	-0.174321	-0.18265	-0.135821	-0.0553344	-0.0543459	-0.0177173	-0.00200064	-0.0666267	-0.0776667	-0.105133	-0.0899067	-0.0984	-0.0628	-0.0927067	-0.0564267	-0.05128	-0.0232533	-0.0253467	-0.0202933	-0.0119067	-0.02916	-0.0584667	-0.0604933	-0.0468	-0.06076	-0.08808	-0.126213
2015-06-01 00:59:00:000	June	11.66	35.3001	7.39003	7.36427	7.72	124.47	34.49	-63.1443	-77.5045	-69.698	-0.23368	-0.164747	-0.129023	-0.123273	-0.128623	-0.128453	-0.122663	-0.0500867	0.0132299	-0.405123	-0.217173	-0.186187	-0.176473	-0.13615	-0.07356	-0.0570366	-0.02574	-0.0079233	-0.0248133	-0.00618667	-0.0336667	-0.0688667	-0.06488	-0.0818933	-0.06576	-0.0418133	-0.044	-0.03872	0.00554667	0.01004	-0.0236667	-0.0287867	-0.0198533	-0.02644	-0.0372133	-0.12096	-0.116107	-0.0861867
2015-06-01 01:59:00:000	June	12.41	35.38	7.42003	7.41	7.75547	124.86	34.55	-63.4638	-77.5921	-67.3965	-0.25301	-0.18816	-0.117563	-0.0908134	-0.0710235	-0.0448134	-0.0271833	-0.0374399	-0.00940657	-0.227513	-0.191413	-0.10507	-0.0500268	-0.0501834	-0.0435334	-0.0148633	-0.0200668	-0.0484002	-0.0492933	-0.0151733	-0.00741333	0.00698667	-0.00256	-0.0297067	-0.0319067	0.00570667	0.0132533	-0.0573067	-0.0446933	-0.0758667	-0.07408	-0.0638267	-0.0179067	-0.0499467	-0.0412267	-0.0745333	-0.0946667	-0.149147
2015-06-01 02:59:00:000	June	11.8	35.4299	7.44999	7.3872	7.79547	124.82	34.57	-63.6425	-77.6699	-61.8009	-0.119547	-0.119013	-0.123143	-0.0705332	-0.0606433	-0.0757467	-0.05261	-0.0469199	-0.0346202	-0.235337	-0.220253	-0.206843	-0.183667	-0.17793	-0.156013	-0.176144	-0.13498	-0.0701969	0.03408	0.0355467	0.0233867	0.0560133	0.0471867	0.0185467	0.0104267	-0.0233867	-0.0137333	0.0230267	0.037	0.07376	0.0423333	-0.00910667	0.0078	-0.0313867	-0.0156667	-0.08644	-0.0742933	-0.0758667
2015-06-01 03:59:00:000	June	11.17	35.39	7.43999	7.39147	7.8	124.75	34.54	-65.218	-76.773	-66.5585	-0.0999567	-0.0486399	-0.04202	-0.0426266	-0.0395833	-0.0412667	-0.0154667	-0.02138	-0.0482634	-0.215547	-0.171747	-0.203077	-0.20156	-0.195423	-0.200453	-0.204543	-0.211667	-0.1863	0.0311067	0.0260933	0.04	0.0725067	0.0536133	0.04408	0.0338133	-0.022	-0.0197067	-0.0216133	-0.0310267	0.00518667	0.0193733	0.036	0.0441867	0.0524133	-0.00229333	-0.01356	-0.0177067	-0.04212
2015-06-01 04:59:00:000	June	11.22	35.39	7.43001	7.41	7.8	124.3	34.55	-63.8933	-76.9341	-65.7904	-0.212053	-0.0309199	-0.01804	-0.0127467	-0.0182533	0.0186401	0.0369567	0.02176	-0.0129064	-0.21126	-0.184093	-0.165933	-0.193347	-0.20259	-0.174613	-0.172983	-0.187873	-0.184423	0.05052	0.06028	0.0885733	0.117093	0.113293	0.0846933	0.07928	0.0986667	0.08176	0.0729867	0.0909733	0.0162933	0.0190533	0.0464267	0.03984	0.0258133	0.02256	-0.0219733	-0.0616267	-0.109547
2015-06-01 05:59:00:000	June	11.77	35.42	7.44002	7.43	7.81547	124.06	34.57	-65.3227	-76.0163	-71.5693	-0.146936	0.0284801	0.00766345	-0.0472933	-0.02972	0.00373336	0.0115334	0.0497934	0.0634435	-0.23354	-0.157306	-0.13241	-0.107967	-0.122383	-0.125973	-0.14238	-0.143753	-0.156237	0.0381733	0.0494667	0.0885067	0.0648933	0.0893867	0.0627333	0.03024	0.0708267	0.02508	0.0483733	0.0259333	0.000346667	0.00668	0.0231333	0.042	0.0443333	0.0342533	-0.0106133	-0.0533867	-0.05656
2015-06-01 06:59:00:000	June	12.01	35.44	7.46	7.43	7.83	123.81	34.57	-65.901	-74.7409	-73.2242	-0.237167	0.00953328	-0.0463167	-0.0428733	-0.03146	0.0124666	-0.0242401	-0.0154933	-0.0248266	-0.244217	-0.0845333	-0.0693267	-0.06354	-0.0875733	-0.0843333	-0.0729134	-0.0642067	-0.0575901	0.01184	0.0488133	0.0551067	0.04568	0.0184533	0.0735333	0.05128	0.0623467	0.03432	0.000346666	0.01892	0.02632	0.05064	0.0438667	0.0467867	0.04132	0.00802666	-0.0494533	-0.0140933	-0.0733867
2015-06-01 07:59:00:000	June	12.06	35.42	7.46007	7.42	7.83	124.2	34.55	-65.2036	-74.9176	-73.4551	-0.115587	-0.0156532	0.0288366	0.00771333	-0.00141006	0.0606666	0.0320067	0.02522	-0.00529669	-0.13754	-0.107307	-0.08083	-0.0500534	-0.0243468	0.017	0.0225033	0.07018	0.0665966	0.0470533	0.0265333	0.0396	0.0410667	0.0283467	-0.00273333	-0.0159867	-0.01848	-0.01624	0.0243867	0.0391467	0.03328	0.0396667	0.0320133	0.02496	-0.02888	-0.00585333	-0.0142933	-0.00806667	-0.103587
2015-06-01 08:59:00:000	June	12.15	35.45	7.52001	7.42573	7.83	124.44	34.52	-64.5414	-75.3492	-70.2039	-0.14593	0.0482533	0.0212032	0.0103733	0.0144933	0.00812036	0.0234468	0.0508268	0.0400272	-0.104123	-0.0151736	-0.00727351	0.0283797	0.065543	0.0739731	0.0782464	0.0458265	0.00432668	0.00470667	0.0357467	0.0108133	-0.00289333	-0.0206267	0.0629467	0.000653334	-0.0130133	0.00781333	0.00988	0.00328	0.0222267	0.02352	0.0432667	0.0528267	0.0437333	0.02284	-0.00213333	-0.0534	-0.116507
2015-06-01 09:59:00:000	June	12.62	35.47	7.53001	7.45	7.84	124.27	34.54	-64.6786	-76.3258	-71.6958	-0.12315	-0.011	0.0228399	0.0321467	0.0195534	0.0750133	0.0521867	-0.00550666	0.0230599	0.0303867	0.07992	0.0679133	0.0522933	0.0459033	0.04452	0.03742	-0.0183867	-0.0866534	-0.0257733	0.01344	0.00532	0.0339867	-0.03456	0.0495733	0.0400667	0.0436	0.0528667	0.0770267	0.0512533	0.0950133	0.0719067	0.0216267	0.0257067	-0.01264	0.0281733	-0.0207733	-0.0261867	-0.0537333
2015-06-01 10:59:00:000	June	13.49	35.51	7.53997	7.44427	7.85	123.99	34.57	-65.7786	-76.7555	-76.2335	-0.141943	0.0133732	0.0201534	0.01292	0.0399466	0.01828	0.0447333	0.09692	0.136987	-0.00465356	-0.0197202	-0.00849687	-0.0346935	-0.02276	-0.0459066	-0.0327934	-0.0667867	-0.11372	0.01756	0.0224267	0.0203733	0.0164133	0.02072	0.0560267	0.0753867	0.05888	0.0590533	0.0694933	0.0778933	0.0649867	0.0499867	0.04208	0.0558667	0.0543067	0.02708	0.0219333	-0.0068	-0.0124667
2015-06-01 11:59:00:000	June	12.24	35.5001	7.51	7.44427	7.85547	124.13	34.59	-64.3364	-75.1783	-75.8327	-0.127333	0.0605998	0.0162735	0.0426268	0.0694302	0.135453	0.134467	0.129967	0.131117	-0.113943	-0.11936	-0.128933	-0.0906933	-0.0903033	-0.0733332	-0.0646266	-0.0611399	-0.0624233	0.0991467	0.0900267	0.08492	0.128227	0.12616	0.0971867	0.0852133	0.0976933	0.12108	0.0970533	0.110027	0.0908667	0.0780267	0.07156	0.0547733	0.0486	0.02348	0.0498	0.0465067	0.0427867
2015-06-01 12:59:00:000	June	11.7	35.58	7.51002	7.49	7.87	123.57	34.68	-64.748	-75.6212	-77.9052	-0.0725634	0.07752	0.0640234	0.0738134	0.0888833	0.0527601	0.119717	0.14598	0.173663	-0.0228633	-0.13948	-0.16759	-0.12892	-0.11264	-0.130693	-0.111017	-0.0738334	-0.02705	0.129187	0.149227	0.150853	0.18908	0.174907	0.136507	0.12696	0.144307	0.134147	0.13036	0.11696	0.120933	0.12676	0.11688	0.12456	0.10516	0.0477867	0.02356	0.00997333	0.01504
2015-06-01 13:59:00:000	June	12.4	35.6	7.53006	7.48	7.89	123.57	34.68	-65.0272	-77.0635	-69.9418	-0.0298702	0.121613	0.161377	0.154033	0.17065	0.14716	0.177383	0.169733	0.209033	-0.111626	-0.0980934	-0.0837866	-0.0869865	-0.100546	-0.0697866	-0.06897	-0.0508201	-0.0402701	0.155333	0.15308	0.165427	0.13872	0.104787	0.126253	0.123627	0.144627	0.140827	0.156387	0.154467	0.177507	0.15988	0.150867	0.13916	0.0798	0.0307333	0.02912	-0.0455733	-0.129
2015-06-01 14:59:00:000	June	13.26	35.6	7.57998	7.48	7.89	123.68	34.63	-64.8602	-77.0428	-74.6849	-0.0900034	0.06768	0.0768367	0.0921799	0.0909633	0.13148	0.07875	0.0623335	0.0186669	0.102657	-0.00709346	-0.0375203	-0.0503404	-0.0570704	-0.0506937	-0.0296838	-0.0413671	-0.10845	0.0782133	0.12	0.105387	0.110453	0.129213	0.11748	0.11568	0.142707	0.11252	0.0870667	0.14964	0.16504	0.17924	0.15144	0.16464	0.152053	0.117307	0.129507	0.1214	0.0856533
2015-06-01 15:59:00:000	June	12.96	35.59	7.55999	7.47	7.89	123.61	34.64	-65.1563	-76.3475	-71.69	-0.149887	0.03768	0.0732267	0.122373	0.13009	0.14928	0.192687	0.17764	0.161673	-0.0224468	0.0491866	0.0613299	0.0714067	0.0722434	0.0680133	0.0613201	0.0474534	0.0793866	0.0657067	0.100427	0.0727333	0.109987	0.07504	0.0978667	0.05896	0.05148	0.0731333	0.114427	0.125307	0.120627	0.103	0.106533	0.113987	0.1242	0.07788	0.0149867	0.0124667	0.0286933
2015-06-01 16:59:00:000	June	14.51	35.56	7.54997	7.47	7.89	123.81	34.61	-64.0101	-77.369	-71.4923	-0.0466568	0.0271601	0.0209501	0.0334667	0.0619633	0.0657466	0.0985133	0.115367	0.08765	0.00533324	0.0474668	0.0436168	0.0525134	0.0548401	0.0427599	0.06851	0.0887401	0.07329	-0.0338	0.0350133	0.0339733	0.0788933	0.0784933	0.114	0.0932	0.0967067	0.0609467	0.06884	0.0756	0.128213	0.105253	0.0878133	0.0485867	0.0344	-0.00276	-0.101773	-0.0613467	-0.0790933
2015-06-01 17:59:00:000	June	16.25	35.56	7.51999	7.47	7.88453	124.68	34.64	-65.3635	-78.8686	-79.3617	-0.10074	0.0363599	0.0441965	0.0444199	0.0598432	0.0584801	0.101347	0.11258	0.0849633	0.0972699	0.0735199	0.0614499	0.09944	0.11689	0.0956267	0.108837	0.11492	0.0741535	-0.01416	0.0432667	0.0480533	0.09484	0.0849333	0.104453	0.11068	0.103147	0.0860533	0.12112	0.109587	0.0827467	0.114707	0.0397733	0.00190667	-0.0214133	-0.0953067	-0.0722267	-0.107253	-0.0696133
2015-06-01 18:59:00:000	June	16.66	35.55	7.50999	7.46	7.88	124.61	34.64	-65.0332	-78.0997	-70.3256	-0.0916568	-0.0333067	0.0124033	0.03288	0.0453067	0.0674133	0.08147	0.0962467	0.0906633	0.0150999	0.0465334	0.0605566	0.0686067	0.0961867	0.0825467	0.0620267	0.0849133	0.08823	-0.0243467	-0.000973336	0.0293867	0.07236	0.0950667	0.0553733	0.043	0.0606667	0.0507733	0.0237333	0.0217733	-0.00886666	-0.0106267	-0.00709333	-0.03772	-0.01176	-0.03872	-0.0379467	-0.0292933	-0.06016
2015-06-01 19:59:00:000	June	11.46	35.5099	7.49999	7.45	7.88	124.72	34.61	-64.7901	-76.6022	-67.5665	-0.0664332	-0.0477333	0.00326324	0.0289665	0.0532399	0.107413	0.0852732	0.0797665	0.0806499	0.0769067	0.0323066	0.0275767	0.0439933	0.0552199	0.0776399	0.0736266	0.06212	0.0602535	-0.0361733	0.00817333	0.04384	0.04584	0.00988	0.00293333	0.0361733	0.0178267	0.0116667	-0.0156667	-0.0497467	-0.0470133	-0.0149333	-0.04672	-0.04628	-0.04612	-0.04808	-0.00601333	-0.0466667	-0.04328
2015-06-01 20:59:00:000	June	8.14	35.46	7.48999	7.45	7.87	124.75	34.57	-64.9345	-74.6019	-69.6997	-0.0401565	-0.0739065	-0.0807067	-0.0583399	-0.020293	-0.00593305	0.0139667	0.0197399	-0.00947688	0.0694168	0.0418665	0.0570233	0.08316	0.0729766	0.06832	0.0696565	0.0562599	-0.00965682	-0.106093	-0.03828	-0.02284	0.02572	0.0105867	-0.0301733	-0.0058	0.01276	0.00552	-0.0108267	-0.0412533	-0.0412267	-0.0242	-0.0256933	-0.04768	-0.115467	-0.09716	-0.07928	-0.0710267	-0.0787333
2015-06-01 21:59:00:000	June	8.17	35.46	7.48	7.45	7.87	124.44	34.58	-64.9845	-74.0982	-68.7683	-0.12288	-0.114813	-0.116177	-0.113307	-0.107107	-0.12392	-0.133857	-0.0985534	-0.06727	-0.0339466	0.0697866	0.0552733	0.08194	0.0485166	0.0622267	0.0898533	0.0816333	0.0461833	-0.1448	-0.14616	-0.130813	-0.136293	-0.06628	-0.0665867	-0.0274667	-0.0175067	-0.00885334	-0.00593333	-0.0106667	-0.0162267	-0.0336	0.00292	-0.0405467	-0.04132	-0.0632533	-0.0598267	-0.17356	-0.256067
2015-06-01 22:59:00:000	June	8.32	35.5	7.48	7.45	7.86	124.37	34.62	-65.4138	-71.1349	-69.676	-0.196067	-0.106467	-0.10474	-0.08924	-0.0897599	-0.0962399	-0.0924166	-0.07374	-0.0215234	0.00979354	0.0623599	0.04814	0.06032	0.0785401	0.0679867	0.0700299	0.0810866	0.109103	-0.125027	-0.107693	-0.123987	-0.0908667	-0.113053	-0.0908133	-0.0735867	-0.0231467	0.0201867	0.02492	0.0378533	-0.01016	0.00024	0.0237867	0.0255733	0.00109333	-0.00422667	-0.08216	-0.0617733	-0.0868
2015-06-01 23:59:00:000	June	10.2	35.49	7.48	7.44	7.86	124.23	34.61	-66.4138	-77.1618	-68.5682	-0.0834434	-0.123093	-0.0985332	-0.0843199	-0.0953366	-0.0764934	-0.0696468	-0.0663868	-0.0367869	0.0841565	0.0602401	0.0727066	0.0749466	0.0955266	0.0945068	0.0638501	0.0679067	0.0730732	-0.101813	-0.12276	-0.102413	-0.09244	-0.1156	-0.0847467	-0.0424667	-0.01992	0.00716	0.0596533	0.0683467	0.0931867	0.0600267	0.03948	-0.0348267	0.00468	0.00541333	-0.01424	-0.03356	-0.0203867
2015-06-02 00:59:00:000	June	9.47	35.49	7.48002	7.44	7.86	124.75	34.61	-66.2403	-76.1669	-66.6446	-0.146266	-0.0857333	-0.0931866	-0.08462	-0.110743	-0.0942	-0.107233	-0.0898533	-0.0703533	0.00143336	0.0698	0.0595667	0.0631667	0.0574767	0.0687467	0.0649433	0.0604734	0.0798234	-0.100733	-0.0963867	-0.109747	-0.0899467	-0.0735467	-0.0524133	-0.0715333	-0.0710533	-0.01804	-0.0334	-0.00357333	0.0377867	0.0682533	0.05668	0.0781467	0.05216	0.0448133	0.00837333	0.0500933	0.04672
2015-06-02 01:59:00:000	June	9.3	35.49	7.50006	7.44	7.85	124.68	34.59	-65.2523	-76.2526	-64.9168	-0.134777	-0.10776	-0.0786866	-0.08626	-0.0932533	-0.109507	-0.0946033	-0.0722667	-0.0551999	0.0169799	0.0440133	0.0510501	0.0783467	0.0363134	0.05012	0.0336701	0.0520001	0.0505	-0.10244	-0.103147	-0.11516	-0.0645467	-0.0389467	-0.07544	-0.0258933	-0.00118667	-0.0344	0.0207467	0.0461867	0.03936	0.07224	0.00138667	0.0542667	0.0757867	0.05984	0.0280133	0.0219467	0.0401467
2015-06-02 02:59:00:000	June	9.55	35.4999	7.54997	7.44	7.85	124.75	34.55	-64.8429	-76.6987	-67.1054	-0.181113	-0.0283468	-0.0399901	-0.04866	-0.06545	-0.0521467	-0.0484866	-0.0342799	-0.0359133	-0.0545333	-0.0125333	-0.01234	-0.00550668	-0.0158832	0.00745337	0.0202901	0.0410199	0.0579699	-0.0456267	-0.05356	-0.0401733	-0.0645867	-0.0419867	-0.0313867	-0.0333733	-0.00202667	-0.01636	0.0353733	0.04252	0.0206267	0.0621467	-0.00348	0.0284	0.0380933	0.0540133	0.04712	0.05124	-0.0141733
2015-06-02 03:59:00:000	June	8.55	35.46	7.52002	7.43	7.85	124.89	34.54	-65.3098	-76.926	-66.3864	-0.181347	-0.0258133	-0.0335101	-0.0296934	-0.0376367	-0.0532533	-0.0475333	-0.0424933	-0.0306933	-0.0914633	-0.0313467	-0.0429634	-0.0534133	-0.0124233	-0.0305867	-0.00358662	-0.0253133	-0.00853	-0.01852	-0.0225733	-0.0305867	-0.0432533	-0.0511467	-0.05144	-0.0403067	-0.04496	-0.00814667	-0.0038	0.00846667	0.00317333	0.00750667	0.0178667	-0.00954667	0.0167067	0.0088	0.0351067	0.04088	0.0747467
2015-06-02 04:59:00:000	June	9.89	35.47	7.54002	7.42	7.84	124.82	34.53	-65.5262	-76.6129	-68.4777	-0.18406	-0.0684933	-0.0641668	-0.0659668	-0.0726967	-0.0620802	-0.0669234	-0.0577801	-0.0547969	-0.20762	0.00541335	-0.0153499	-0.0127067	-0.0291934	-0.0291333	-0.0235167	-0.0146067	-0.00675649	-0.0518933	-0.0495067	-0.0502267	-0.03924	-0.0473733	-0.0495333	-0.00401333	-0.01844	-0.00709333	-0.0166933	-0.01276	-0.00136	0.0418667	0.0187867	0.02132	0.0329067	0.00601333	0.0626933	0.03616	0.0510267
2015-06-02 05:59:00:000	June	8.63	35.47	7.55999	7.42	7.84	124.79	34.51	-65.3501	-75.9753	-66.2979	-0.182027	-0.105227	-0.10844	-0.0902733	-0.0673167	-0.0390534	-0.0527768	-0.0367533	-0.00886967	-0.0377365	0.0186134	0.0351899	0.0608866	0.0472334	0.0502266	0.0241066	0.0160734	-0.0216097	-0.0786533	-0.05664	-0.07672	-0.0816267	-0.08432	-0.0492667	0.00258667	0.04052	-0.0142133	0.0318267	0.00837333	0.03788	0.03936	0.0240267	0.0402667	0.0185867	0.0298133	0.05168	0.047	0.07204
2015-06-02 06:59:00:000	June	8.56	35.46	7.55007	7.43	7.83	124.89	34.51	-65.2658	-75.157	-71.1215	-0.263417	-0.0788	-0.0650833	-0.0916666	-0.08355	-0.0901067	-0.0614	-0.0563267	-0.0630433	-0.141927	0.0323733	0.03864	0.0417467	0.0167133	0.0476533	0.02237	0.0299	0.00895004	-0.08332	-0.0737467	-0.0715067	-0.0576933	-0.04372	0.0117333	0.00612	0.01536	0.0305067	-0.0187733	0.00329333	0.01988	0.0207467	0.05976	0.0136667	0.07616	0.0388	0.0280267	0.0579067	0.0603333
2015-06-02 07:59:00:000	June	8.48	35.5	7.61004	7.43	7.84	124.86	34.49	-64.844	-75.4461	-67.0891	-0.288557	-0.0819732	-0.0595033	-0.0647333	-0.0539634	-0.03584	0.00980323	0.0218598	0.0456762	-0.13885	0.0403333	0.0290766	0.0234933	0.0255399	0.0606932	0.0575433	0.0796667	0.0682001	-0.0622533	-0.0599867	-0.0578267	-0.04932	-0.0178133	0.00646667	0.0748533	0.0492267	0.04036	0.03312	0.02616	0.01084	0.0614	0.05188	0.0891867	0.0696667	0.06796	0.0575733	0.04208	0.02116
2015-06-02 08:59:00:000	June	9.94	35.52	7.64988	7.43427	7.84	124.86	34.47	-65.5395	-74.791	-65.7611	-0.229547	0.02412	-0.0240666	-0.0317066	-0.0220466	-0.0137601	-0.00798346	0.01734	0.0518233	-0.18871	-0.0090267	-0.00441994	0.00335343	0.0254167	0.0372533	0.0353833	0.0332666	0.0327002	-0.00568	-0.0345733	-0.0275467	-0.0384533	-0.00954667	0.0106267	-0.00269333	0.02628	0.0446133	-0.00306667	0.0014	-0.000546667	0.02724	0.04864	0.0809867	0.0323867	0.0268533	0.0226533	0.02896	-0.0102933
2015-06-02 09:59:00:000	June	10.33	35.5	7.54006	7.43	7.85	124.89	34.56	-64.9604	-74.7656	-61.1221	-0.229803	-0.0232533	-0.0273167	-0.0145134	-0.00481001	0.00275998	-0.0180333	-0.0157733	-0.0450733	-0.258203	-0.02352	-0.02483	6.00055e-05	-0.00323997	-0.0162533	0.00381336	0.0157266	0.02801	-0.0182533	-0.0174267	-0.0272667	0.00292	0.0798267	0.0402133	0.0459867	0.00442666	0.0239867	0.0112267	0.0288533	-0.00218667	-0.0101867	0.00269333	0.0599067	0.02276	0.017	-0.01564	-0.0363067	-0.0116
2015-06-02 10:59:00:000	June	9.25	35.51	7.58993	7.43573	7.85	124.89	34.52	-64.3845	-73.986	-70.5488	-0.283184	-0.0290666	-0.0116433	0.00205344	0.0131201	0.0498001	0.0222401	0.00684668	0.0438631	-0.171073	-0.0338399	-0.0680001	-0.0317001	-0.05036	-0.0200534	-0.0471567	-0.0486867	-0.0447367	0.0249867	0.0344933	0.0541333	0.0482133	0.0193333	0.0371333	0.0430267	0.0529467	0.05236	0.00645333	0.03708	0.05372	0.0416533	0.0371467	0.0290533	0.0819067	0.07924	0.0770533	0.0652267	0.07236
2015-06-02 11:59:00:000	June	9.89	35.5101	7.53002	7.47	7.85	124.89	34.58	-64.772	-72.6287	-69.8591	-0.0196768	0.0554398	0.0349099	0.0516132	0.0474166	0.06068	0.0668099	0.0859734	0.0759069	-0.115297	-0.07388	-0.08405	-0.0886468	-0.0743434	-0.0707067	-0.0669	-0.0547332	-0.0433666	0.09756	0.08972	0.109187	0.10616	0.101573	0.1106	0.137373	0.10444	0.0919733	0.0843467	0.02944	0.0284	0.02156	0.0559733	0.046	0.0966933	0.106947	0.125413	0.151493	0.157
2015-06-02 12:59:00:000	June	11.18	35.56	7.55001	7.46	7.86547	124.86	34.61	-63.085	-74.517	-67.9837	-0.11857	0.09708	0.131817	0.112753	0.11246	0.14008	0.147627	0.157107	0.146307	-0.03602	-0.0186533	0.00928672	0.01512	0.00438334	0.0394667	0.0503834	0.0420934	0.0531933	0.108133	0.112867	0.09692	0.113347	0.07792	0.10452	0.09776	0.07968	0.100267	0.07332	0.0901733	0.06968	0.0685867	0.0987733	0.1164	0.1434	0.157973	0.16156	0.178413	0.147587
2015-06-02 13:59:00:000	June	9.41	35.54	7.55996	7.45	7.87	124.86	34.58	-64.8663	-73.2121	-70.2624	-0.09891	0.10764	0.116047	0.139233	0.1672	0.152493	0.179367	0.174893	0.17756	-0.0084499	0.0506666	0.0604133	0.0559799	0.0746365	0.05288	0.0703166	0.105593	0.11161	0.09268	0.101627	0.120227	0.0826133	0.09192	0.143707	0.112667	0.0780133	0.0662133	0.07888	0.0764267	0.0392933	0.0422667	0.104333	0.11616	0.133907	0.130147	0.106747	0.0967333	0.0882533
2015-06-02 14:59:00:000	June	9.14	35.5501	7.52007	7.47	7.87	124.82	34.63	-65.3763	-74.2956	-71.5071	-0.101643	0.0209067	0.0792767	0.0708734	0.0807501	0.06568	0.104473	0.123727	0.21011	0.0207932	0.0493601	0.0406834	0.0446468	0.0285001	0.0326933	0.0370834	0.0749067	0.0862399	0.0127333	0.0394133	0.0904533	0.0636	0.0255067	0.0734133	0.09996	0.0938267	0.12392	0.07372	0.0678	0.09304	0.0950267	0.0839333	0.09936	0.12144	0.0837067	0.163347	0.106333	0.0770933
2015-06-02 15:59:00:000	June	9.22	35.5999	7.57996	7.47	7.88	124.82	34.63	-65.3722	-74.1398	-74.8557	-0.00544669	0.05272	0.121753	0.133033	0.154353	0.172027	0.148797	0.169793	0.16351	-0.0337966	-0.0174133	-0.0258333	0.00282668	-0.00382331	-0.00459999	0.0114267	0.00941338	0.01498	0.0789333	0.10624	0.122987	0.122253	0.139947	0.12752	0.13276	0.136067	0.0921867	0.119493	0.123	0.09176	0.07396	0.106653	0.05376	0.10452	0.0950133	0.153987	0.129747	0.107347
2015-06-02 16:59:00:000	June	7.83	35.54	7.54001	7.45	7.88	124.89	34.6	-65.8992	-70.5166	-69.7549	-0.0809366	-0.00571999	0.0503533	0.0367065	0.0433798	0.106	0.119757	0.148993	0.16641	0.0170233	-0.0856268	-0.0290232	-0.0286866	-0.0212	-0.0077999	0.02948	0.0691933	0.128276	0.0569733	0.09432	0.13612	0.105773	0.102427	0.0361067	0.0349467	0.0442667	0.0749067	0.06256	0.0708267	0.0860933	0.08196	0.113667	0.0885867	0.10496	0.0799467	0.110707	0.10916	0.119613
2015-06-02 17:59:00:000	June	7.68	35.51	7.54997	7.45573	7.87	124.89	34.56	-65.6001	-70.4837	-72.6238	-0.0763667	-0.00299981	-0.000406491	-0.0183532	-0.0118399	-0.00701335	0.0257135	0.0222734	0.0113233	-0.00729005	-0.0417067	-0.0529234	-0.0660268	-0.0784402	-0.0658934	-0.0258267	-0.00100668	0.0111433	-0.00853333	0.0398267	0.06548	0.06024	0.03116	0.0348933	0.0417867	0.0230533	0.0532667	0.068	0.0593733	0.05956	0.0413733	0.0805867	0.0695867	0.0644133	0.0905733	0.0899733	0.10704	0.11536
2015-06-02 18:59:00:000	June	6.91	35.5	7.51998	7.42427	7.86453	124.72	34.58	-65.3586	-73.5174	-68.6684	-0.120313	-0.0741467	-0.03432	-0.0670001	-0.06483	-0.0525868	-0.0385601	-0.02872	-0.01142	-0.0762166	-0.0518666	-0.01108	0.00681336	0.00139671	-0.0119999	-0.000816635	-0.01694	-0.0259233	-0.0177067	0.00204	0.0172533	0.02548	0.0422133	0.0461333	0.0242933	0.00478666	-0.0139333	-0.01456	0.00485333	-0.00301333	-0.0127067	-0.01764	-0.0234533	0.03652	0.0198267	0.0374533	0.0109067	-0.0162667
2015-06-02 19:59:00:000	June	7.09	35.51	7.5	7.44573	7.85	124.86	34.61	-64.5395	-75.2755	-66.4918	-0.197143	-0.12036	-0.0803068	-0.0811337	-0.0865502	-0.0419466	-0.0441066	-0.0485332	-0.0870999	-0.198037	-0.0939867	-0.0901566	-0.0201998	0.0324267	0.0175602	0.0417366	0.0159599	-0.0443069	-0.00926667	-0.00177333	-0.02788	-0.0102	0.0169467	-0.0272	0.00912	-0.00290667	-0.0399067	-0.00318667	-0.00324	-0.00238667	-0.02456	0.0171733	0.0170933	0.04492	-0.00725333	0.0184133	-0.0283067	-0.0113733
2015-06-02 20:59:00:000	June	7.53	35.53	7.5	7.43	7.85	124.37	34.63	-63.0726	-73.5923	-65.969	-0.0795731	-0.0493731	-0.0567498	-0.0793666	-0.107433	-0.120453	-0.15699	-0.145427	-0.110593	-0.132487	-0.112186	-0.1174	-0.136113	-0.147137	-0.167133	-0.111473	-0.11152	-0.116487	0.0282933	0.0137467	-0.00981333	-0.00254667	-0.00513333	-0.0156	-0.00912	0.00265333	0.00530667	0.00414667	0.0157467	0.03468	0.00602667	0.0109333	0.05248	0.0243733	0.0151733	0.00570667	-0.0160267	-0.0228667
2015-06-02 21:59:00:000	June	6.96	35.52	7.5	7.45	7.85	124.75	34.62	-64.1577	-76.3629	-65.3664	-0.232	-0.141067	-0.174287	-0.225033	-0.20704	-0.166227	-0.192113	-0.116367	-0.01895	-0.152657	-0.182173	-0.22099	-0.17994	-0.15031	-0.12924	-0.107323	-0.0630734	-0.0314234	-0.06144	-0.04	-0.08148	0.00734667	-0.00186667	-0.0476267	-0.0204667	0.00386667	0.01804	0.05644	0.0679733	0.0442933	0.06636	0.0836933	0.0663733	0.0408533	0.04784	0.0563333	0.02176	0.0423733
2015-06-02 22:59:00:000	June	6.93	35.54	7.50001	7.46	7.86	124.2	34.64	-63.8832	-75.5398	-62.9907	-0.155693	-0.14156	-0.194647	-0.20178	-0.159303	-0.0914533	-0.06492	-0.0137731	-0.0354062	-0.217367	-0.232266	-0.207863	-0.227327	-0.18706	-0.169347	-0.0750902	-0.0479735	0.00709306	-0.0497467	-0.01456	0.00490667	0.0182	0.00165333	0.0412267	0.0262933	0.0550933	0.126493	0.06948	0.0409733	0.0571067	0.0163867	-0.0121733	-0.00169333	0.0400133	0.03972	0.0192267	0.03476	0.00853333
2015-06-02 23:59:00:000	June	6.99	35.58	7.51002	7.5	7.87	123.85	34.68	-67.3816	-76.0071	-65.4078	-0.28277	-0.17852	-0.23195	-0.212507	-0.180993	-0.154253	-0.117093	-0.0830933	-0.0476932	-0.0958034	-0.281587	-0.305653	-0.26318	-0.243067	-0.226173	-0.2116	-0.21506	-0.23321	-0.0543333	-0.03128	0.01056	0.0651333	0.08684	0.126387	0.12892	0.0562533	0.0728133	0.04352	0.0535733	0.0566	0.0737867	0.07432	0.10272	0.0676267	0.0441467	0.00417333	0.01972	0.00952
2015-06-03 00:59:00:000	June	7.96	35.62	7.53002	7.52	7.89547	124.47	34.7	-66.7046	-75.9513	-63.3216	-0.165953	-0.12472	-0.16116	-0.17162	-0.182	-0.1592	-0.170017	-0.156767	-0.136017	-0.12285	-0.1996	-0.234383	-0.245873	-0.263043	-0.26348	-0.269973	-0.252447	-0.23183	-0.0215067	-0.00464	-0.02732	0.00141334	0.01376	0.0505067	0.0618267	0.12868	0.150853	0.126373	0.0482267	0.0225333	0.0690667	0.0557467	0.0720933	0.05884	0.09524	0.0554267	0.0908267	0.0348133
2015-06-03 01:59:00:000	June	7.57	35.61	7.55003	7.54	7.92	124.02	34.67	-64.4542	-72.1459	-59.3591	-0.164673	-0.06384	-0.0977633	-0.120013	-0.122973	-0.132	-0.12989	-0.102273	-0.190056	-0.0206632	-0.232013	-0.26251	-0.286007	-0.287753	-0.263133	-0.23631	-0.197387	-0.184653	0.02032	0.0134667	0.0368	0.0329333	0.0386667	0.0645867	0.0747467	0.145707	0.122387	0.18516	0.168707	0.175947	0.198347	0.136053	0.158693	0.139933	0.1278	0.103107	0.132307	0.11172
2015-06-03 02:59:00:000	June	7.92	35.64	7.58	7.59	7.94547	123.78	34.67	-65.5403	-75.0791	-66.8054	-0.166493	0.000573336	0.0132999	-0.0187135	-0.00467666	-0.02344	-0.00644335	0.0204733	0.00958998	-0.0593564	-0.256173	-0.244054	-0.259353	-0.282723	-0.29956	-0.286717	-0.280467	-0.271067	0.121733	0.14304	0.10268	0.09236	0.115187	0.0844133	0.0741333	0.08076	0.0945067	0.11252	0.0424267	0.0536133	0.09352	0.130813	0.141013	0.187547	0.244	0.257267	0.227707	0.224
2015-06-03 03:59:00:000	June	11.58	35.65	7.57999	7.54	7.97	124.06	34.68	-64.9413	-78.4653	-69.4462	-0.226217	-0.0638	-0.07362	-0.0503533	-0.0248666	-0.00243993	0.0101634	0.00642673	0.01656	0.0184	-0.185267	-0.196173	-0.189507	-0.18786	-0.197773	-0.176783	-0.174653	-0.197653	0.0587333	0.100373	0.110587	0.10656	0.0909867	0.10776	0.11764	0.144987	0.13072	0.136133	0.13468	0.10908	0.153973	0.179333	0.18724	0.17304	0.164973	0.11412	0.179987	0.174173
2015-06-03 04:59:00:000	June	14.57	35.6401	7.57001	7.54	7.96	124.47	34.68	-66.4793	-74.4079	-71.5772	-0.17233	-0.02688	-0.00772995	0.00442675	-0.0149666	0.00653321	0.00968325	0.0134733	-0.0385764	-0.0123802	-0.178613	-0.179676	-0.19128	-0.151203	-0.17668	-0.146583	-0.142473	-0.147023	0.0644267	0.0914667	0.0943333	0.0704933	0.0644267	0.0671467	0.0962933	0.0685333	0.0950933	0.183787	0.16504	0.12764	0.124053	0.13764	0.114653	0.107787	0.165667	0.15296	0.17172	0.135027
2015-06-03 05:59:00:000	June	20.22	35.69	7.58001	7.55	7.96	124.33	34.72	-66.7631	-73.8977	-69.5518	-0.0366332	0.0431331	0.0401133	0.0425133	0.0514033	0.05012	0.05561	0.0423666	0.0118831	-0.0156831	-0.125334	-0.12125	-0.114913	-0.135617	-0.17192	-0.177887	-0.156	-0.161333	0.0892533	0.126413	0.09976	0.07364	0.0974267	0.0751067	0.13356	0.101573	0.0900933	0.113973	0.103187	0.0965333	0.128507	0.11936	0.108707	0.0903733	0.0993867	0.0348267	0.127013	0.187187
2015-06-03 06:59:00:000	June	19.34	35.7	7.59004	7.56	7.96	124.4	34.73	-66.8289	-72.7516	-74.9555	-0.0930035	0.0824799	0.0559066	0.05582	0.0488933	0.0429599	0.0685733	0.0492334	-0.00211669	0.0237	-0.0593999	-0.0747233	-0.0970133	-0.112063	-0.105773	-0.114877	-0.134553	-0.15987	0.11884	0.0797333	0.09716	0.0710667	0.0756	0.113347	0.0733733	0.0716	0.0806933	0.0578933	0.11112	0.0924533	0.0373867	0.0431733	0.0940533	0.108107	0.104627	0.0914533	0.13648	0.125
2015-06-03 07:59:00:000	June	19.62	35.69	7.63001	7.56	7.97	124.54	34.68	-65.8939	-74.773	-73.7495	-0.0642168	0.0792001	0.0481467	0.0509267	0.0959267	0.07544	0.0759767	0.0998799	0.130013	0.0214635	-0.0549867	-0.0824999	-0.0791867	-0.0647933	-0.0588132	-0.0198367	-0.0453866	-0.0289865	0.0826267	0.06396	0.0654133	0.079	0.0468533	0.0831733	0.0621867	0.03468	0.0124133	-0.00501333	0.0161733	0.0475333	0.0412267	0.05544	0.0434933	0.0635867	0.0812	0.0676533	0.0182267	-0.01012
2015-06-03 08:59:00:000	June	20.97	35.7	7.63997	7.55	7.97	124.44	34.68	-64.9426	-73.8997	-78.1455	-0.04737	0.0852134	0.09155	0.111813	0.0938467	0.0955201	0.108257	0.1247	0.159783	0.0776099	0.0206933	0.0304533	0.0352334	0.0294934	0.0121598	0.0380865	0.0518199	3.25e-06	0.0419467	0.0668533	0.0817333	0.0796133	0.103013	0.11684	0.08252	0.11084	0.0779067	0.0731467	0.0207733	0.0476267	0.0495067	0.04632	0.0184533	0.0578133	0.0773067	0.07028	0.0674933	0.0868133
2015-06-03 09:59:00:000	June	28.93	35.6799	7.60993	7.54	7.96	124.33	34.68	-65.4699	-73.6282	-73.4123	-0.0946432	0.0279066	0.0410134	0.0726934	0.109133	0.151227	0.139247	0.125973	0.11684	0.212613	0.122213	0.124227	0.13678	0.140373	0.146733	0.123363	0.118067	0.0912001	-0.0119067	-0.00998667	0.02908	0.0385467	0.0560533	0.0759467	0.07268	0.0752	0.0943867	0.0584533	0.0815867	0.0629333	0.04104	0.0283067	0.01484	0.04868	0.0662933	0.13092	0.137267	0.134453
2015-06-03 10:59:00:000	June	18.69	35.64	7.54999	7.53	7.95453	124.16	34.7	-67.6976	-75.2977	-72.8963	-0.0353936	0.0303734	0.0421001	0.112993	0.156767	0.206133	0.257267	0.25854	0.292224	0.246817	0.176133	0.22915	0.257974	0.261197	0.248427	0.30398	0.29376	0.26866	-0.0165733	-0.00316	0.0703067	0.104013	0.1064	0.0994267	0.0980133	0.13164	0.18548	0.211147	0.21328	0.209333	0.180427	0.186533	0.24788	0.250027	0.22704	0.209547	0.251133	0.242853
2015-06-03 11:59:00:000	June	25.35	35.63	7.54	7.54427	7.95	124.44	34.7	-67.5631	-74.1312	-65.5653	0.0139165	0.209733	0.261557	0.289547	0.307647	0.34908	0.358647	0.4172	0.396633	0.209286	0.277787	0.308917	0.325407	0.343377	0.327173	0.32273	0.314713	0.300396	0.0891867	0.0981867	0.161413	0.17724	0.19168	0.219227	0.242653	0.232733	0.235587	0.276173	0.26936	0.295667	0.26752	0.285373	0.311693	0.30928	0.268573	0.20844	0.213373	0.228253
2015-06-03 12:59:00:000	June	20.92	35.6	7.53998	7.53	7.95	124.27	34.67	-64.5311	-72.6433	-65.2974	0.0536334	0.202267	0.274397	0.322827	0.339817	0.37296	0.397777	0.38514	0.381123	0.230597	0.30208	0.312837	0.338893	0.31404	0.289386	0.324583	0.3067	0.292117	0.127587	0.162187	0.188813	0.2238	0.269373	0.29236	0.302413	0.290573	0.321907	0.330533	0.321973	0.341107	0.322707	0.355627	0.349013	0.328427	0.299027	0.289893	0.306227	0.27336
2015-06-03 13:59:00:000	June	19.89	35.5799	7.51994	7.51573	7.94453	124.54	34.67	-62.8928	-71.6277	-74.7879	0.111536	0.237987	0.22026	0.25584	0.28917	0.352826	0.37197	0.401247	0.429864	0.231297	0.20208	0.276573	0.26814	0.294127	0.29316	0.341697	0.355527	0.345477	0.121053	0.124733	0.164	0.177267	0.23588	0.265653	0.310187	0.298653	0.343427	0.34772	0.365867	0.322493	0.330707	0.3106	0.335453	0.329613	0.33788	0.31888	0.32696	0.30524
2015-06-03 14:59:00:000	June	21.04	35.4998	7.46988	7.41573	7.91453	124.72	34.63	-61.6834	-72.2135	-82.0751	0.0990735	0.227707	0.255236	0.232447	0.295536	0.341013	0.37605	0.435246	0.495863	0.0878399	0.130373	0.150687	0.16908	0.175183	0.21552	0.20907	0.2052	0.1817	0.108613	0.18428	0.20316	0.23312	0.28152	0.294293	0.287093	0.283827	0.2592	0.238813	0.214853	0.239813	0.233813	0.197973	0.19604	0.183213	0.17132	0.141947	0.168933	0.18856
2015-06-03 15:59:00:000	June	21.46	35.3095	7.35973	7.36899	7.84453	124.61	34.53	-65.6022	-71.1629	-79.8364	0.118595	0.247043	0.297375	0.360136	0.355282	0.391012	0.402942	0.34185	0.351558	0.0394809	0.166796	0.177352	0.222102	0.226352	0.177185	0.159119	0.132414	0.105331	0.229053	0.25428	0.26284	0.279747	0.32944	0.303613	0.284747	0.30024	0.317213	0.308693	0.268693	0.288813	0.261213	0.293187	0.262427	0.22968	0.265427	0.214547	0.190693	0.199013
2015-06-03 16:59:00:000	June	19.18	34.87	7.11998	7.36723	7.6836	124.71	34.29	-64.9893	-69.4001	-77.6873	0.0723592	0.189338	0.246816	0.300842	0.294929	0.326248	0.339369	0.285556	0.286	0.00705442	0.120914	0.132882	0.177632	0.181882	0.151244	0.140943	0.124385	0.106787	0.257573	0.2488	0.26696	0.319573	0.275573	0.312413	0.31876	0.307853	0.300707	0.304587	0.27864	0.3098	0.267187	0.220467	0.231067	0.263107	0.213173	0.25056	0.234747	0.2244
2015-06-03 17:59:00:000	June	22.31	34.8599	7.10003	7.36546	7.56453	124.57	34.3	-65.9579	-69.4025	-76.5953	0.0261239	0.131632	0.196258	0.241548	0.234576	0.261483	0.275795	0.229262	0.220441	-0.0253721	0.0750314	0.0884112	0.133161	0.137411	0.125302	0.122766	0.116356	0.108243	0.17744	0.15588	0.155493	0.123173	0.157907	0.143053	0.169213	0.15216	0.149667	0.16664	0.161027	0.171267	0.20756	0.178507	0.18248	0.219867	0.221533	0.223453	0.203813	0.160107
2015-06-03 18:59:00:000	June	26	34.81	7.13	7.3637	7.52	124.6	34.21	-66.7465	-70.2629	-77.9191	-0.0201114	0.0739259	0.145699	0.182254	0.174223	0.196718	0.212222	0.172967	0.154882	-0.0577985	0.029149	0.0439406	0.0886906	0.0929406	0.0993612	0.10459	0.108326	0.109699	0.0724933	0.06164	0.07172	0.0409867	0.0577467	0.0751867	0.0990933	0.122627	0.1172	0.121213	0.147413	0.21692	0.16168	0.153867	0.145373	0.1372	0.0866133	0.0715067	0.0619467	0.03892
2015-06-03 19:59:00:000	June	23.98	34.8102	7.1301	7.36193	7.51	124.32	34.21	-67.7698	-70.2575	-75.3507	-0.0663467	0.01622	0.09514	0.12296	0.11387	0.131953	0.148648	0.116673	0.0893233	-0.090225	-0.0167333	-0.000530008	0.04422	0.04847	0.07342	0.0864133	0.100297	0.111155	0.0805467	0.0633067	0.0804	0.0589467	0.0866667	0.106267	0.134747	0.167533	0.172267	0.164	0.154427	0.151667	0.167907	0.164467	0.180187	0.19216	0.159813	0.117907	0.13708	0.11352
2015-06-03 20:59:00:000	June	22.87	34.9704	7.22027	7.36017	7.51547	124.01	34.3	-66.8991	-71.7467	-77.4066	-0.112582	-0.0414859	0.0445812	0.0636659	0.053517	0.0671886	0.0850748	0.0603792	0.0237645	-0.122651	-0.0626157	-0.0450006	-0.000250596	0.0039994	0.0474788	0.0682369	0.0922672	0.112611	0.0452267	0.0346	0.0510933	0.0709067	0.09444	0.106	0.118973	0.141	0.1534	0.14004	0.160613	0.129827	0.13084	0.141413	0.105333	0.0829733	0.0751333	0.0695867	0.0322933	0.02452
2015-06-03 21:59:00:000	June	23.37	35.3201	7.46003	7.46427	7.6564	124.37	34.44	-66.0569	-72.3556	-77.6368	-0.222586	0.02448	-0.0132967	0.01952	0.0522267	0.0741734	0.0631334	0.0674734	0.0769235	-0.134943	-0.155427	-0.167323	-0.163113	-0.0818033	-0.00889339	0.00694326	0.0106533	-0.00624665	0.0279333	0.0729467	0.0539867	0.05532	0.0945867	0.0878267	0.0504933	0.0394	0.0485333	0.0914133	0.117133	0.114333	0.128227	0.13456	0.0899067	0.106173	0.06892	0.0657333	0.0536667	0.0504533
2015-06-03 22:59:00:000	June	27.99	35.3999	7.48994	7.44573	7.78093	124.85	34.5	-63.9451	-72.2863	-78.7081	-0.106563	0.0353867	0.0397066	0.0827799	0.0984332	0.11136	0.115627	0.117693	0.12196	-0.0353799	-0.14428	-0.12878	-0.105327	-0.0703432	-0.0662267	-0.0176133	-0.00471333	-0.0408632	0.0958533	0.09504	0.1344	0.113387	0.0842933	0.08008	0.132973	0.114307	0.146693	0.147387	0.15832	0.11984	0.139187	0.165573	0.123413	0.13688	0.133867	0.113787	0.0972667	0.0842
2015-06-03 23:59:00:000	June	28.57	35.2998	7.43986	7.38975	7.82	124.85	34.44	-62.6764	-72.8143	-76.2075	0.139808	0.103179	0.127649	0.104244	0.121411	0.129415	0.129135	0.107781	0.0673824	-0.241103	-0.112599	-0.123058	-0.0899359	-0.075901	-0.0323867	0.00132002	0.0137605	0.126731	0.12612	0.104667	0.135733	0.142053	0.131507	0.129573	0.1454	0.159773	0.172027	0.153707	0.171293	0.202387	0.19176	0.164813	0.152893	0.154213	0.137813	0.149387	0.11232	0.0845467
2015-06-04 00:59:00:000	June	24.73	35.13	7.30998	7.38629	7.75907	124.85	34.39	-64.304	-72.1354	-67.0985	0.119529	0.0775631	0.0945916	0.0725129	0.081488	0.0930693	0.0993948	0.083608	0.0551804	-0.246064	-0.121022	-0.137943	-0.110128	-0.0956029	-0.0518866	-0.022305	-0.010701	0.091308	0.12148	0.13568	0.131213	0.15404	0.1298	0.0848533	0.0859333	0.0686267	0.0711867	0.0322267	0.0754133	0.0535333	0.10112	0.109547	0.146387	0.148307	0.14524	0.09668	0.133493	0.13364
2015-06-04 01:59:00:000	June	21.33	35.16	7.29	7.38283	7.70453	124.88	34.44	-63.7957	-71.5531	-70.0189	0.0992503	0.0519477	0.0615339	0.0407821	0.0415649	0.0567231	0.0696544	0.0594349	0.0429785	-0.251026	-0.129445	-0.152828	-0.130321	-0.115305	-0.0713866	-0.04593	-0.0351625	0.0558849	0.0901467	0.07608	0.09876	0.0831733	0.0885467	0.0762267	0.08472	0.100867	0.0871333	0.05676	0.0416533	0.00616	0.0457467	0.0442267	0.0387333	0.02828	0.0217067	0.0570133	0.0309733	0.0354
2015-06-04 02:59:00:000	June	27.06	35.16	7.28999	7.37937	7.68453	124.88	34.44	-66.1189	-72.1649	-73.7686	0.0789714	0.0263323	0.0284762	0.00905131	0.00164183	0.020377	0.039914	0.0352618	0.0307765	-0.255987	-0.137868	-0.167712	-0.150513	-0.135007	-0.0908866	-0.069555	-0.0596241	0.0204618	0.0561467	0.0593867	0.08124	0.100627	0.102347	0.0976933	0.0886	0.06356	0.0526	0.05776	0.0431067	0.0982133	0.10868	0.12288	0.10444	0.10612	0.0368	0.0409333	0.03472	0.04008
2015-06-04 03:59:00:000	June	27.21	35.1701	7.28007	7.37591	7.67	124.88	34.46	-65.592	-71.2863	-76.6417	0.0586926	0.000716942	-0.00458151	-0.0226795	-0.0382813	-0.0159692	0.0101736	0.0110887	0.0185746	-0.260949	-0.146291	-0.182597	-0.170705	-0.154709	-0.110387	-0.09318	-0.0840856	-0.0149612	0.03496	0.0444933	0.0800533	0.0969067	0.05008	-0.00174667	0.0432933	0.0677733	0.0829467	0.0456267	0.0293333	0.0336133	0.0314933	0.0190533	0.0632933	0.0570133	0.08652	0.100667	0.103613	0.14624
2015-06-04 04:59:00:000	June	27.04	35.25	7.33999	7.37245	7.69547	124.85	34.49	-65.4215	-71.2404	-74.8866	0.0384137	-0.0248984	-0.0376392	-0.0544102	-0.0782043	-0.0523154	-0.0195668	-0.0130843	0.0063727	-0.26591	-0.154714	-0.197482	-0.190897	-0.174411	-0.129887	-0.116805	-0.108547	-0.0503843	0.02992	0.07204	0.0394133	0.0185467	0.0359867	0.0181867	0.0165733	0.0281733	0.0267467	0.0222133	0.0324933	0.0312	0.01368	-0.00649333	0.0224533	0.03316	0.108813	0.127427	0.0894133	0.03728
2015-06-04 05:59:00:000	June	25.5	35.2199	7.32997	7.36899	7.71	124.88	34.46	-65.5594	-71.8811	-71.913	0.0181349	-0.0505138	-0.0706969	-0.086141	-0.118127	-0.0886615	-0.0493072	-0.0372574	-0.00582922	-0.270872	-0.163137	-0.212366	-0.21109	-0.194112	-0.149387	-0.14043	-0.133009	-0.0858074	0.0182	0.0309067	0.0220533	0.0138133	0.0349333	0.0419867	0.017	0.00472	0.0184667	0.0272667	0.02588	0.04548	0.0026	0.00393333	0.0326133	0.03944	0.0563333	0.02364	-0.00792	-0.01928
2015-06-04 06:59:00:000	June	25.46	35.16	7.30001	7.36552	7.69227	124.88	34.43	-65.2071	-70.9221	-77.0168	-0.00214396	-0.0761292	-0.103755	-0.117872	-0.158051	-0.125008	-0.0790475	-0.0614305	-0.0180311	-0.275834	-0.171561	-0.227251	-0.231282	-0.213814	-0.168887	-0.164055	-0.15747	-0.121231	0.0823733	0.04452	0.0645867	0.03296	-0.00088	0.0439333	0.0320667	0.0438	0.0230933	0.0444533	0.0568267	0.0246133	0.03428	0.0178933	0.0195733	0.01244	-0.03084	-0.0647867	-0.0725333	-0.0372533
2015-06-04 07:59:00:000	June	24.18	35.1901	7.31009	7.36206	7.68547	124.84	34.45	-66.4835	-69.8291	-79.367	-0.0224228	-0.101745	-0.136812	-0.149602	-0.197973	-0.161354	-0.108788	-0.0856036	-0.0302331	-0.280795	-0.179984	-0.242135	-0.251474	-0.233516	-0.188387	-0.18768	-0.181932	-0.156654	0.0439333	-0.00929333	0.02448	0.0766267	0.0745733	0.0675467	0.0546667	0.0534133	0.0264533	0.07384	0.0971333	0.100453	0.0598933	0.0401467	0.011	-0.0560933	-0.1132	-0.0829867	-0.04984	0.00628
2015-06-04 08:59:00:000	June	22.8	35.3202	7.39009	7.40853	7.72547	124.87	34.51	-64.7928	-70.2441	-74.9739	-0.13409	-0.0955735	-0.105347	-0.15396	-0.194463	-0.161187	-0.160337	-0.133933	-0.0773	-0.156537	-0.149587	-0.204357	-0.241073	-0.24739	-0.210573	-0.19281	-0.16734	-0.11339	0.0142133	-0.00973333	-0.0124133	-0.000546667	0.0022	0.00908	0.01272	-0.01532	-0.0260133	0.01632	0.00822667	0.0173067	0.0291067	-0.00986667	-0.0301467	-0.0570933	-0.0480933	-0.04764	-0.0276933	-0.0504133
2015-06-04 09:59:00:000	June	20.38	35.46	7.47001	7.46	7.79547	124.87	34.59	-65.2195	-70.6026	-77.2285	-0.1152	-0.0774	-0.1603	-0.19606	-0.22523	-0.272533	-0.250863	-0.19142	-0.150537	-0.233367	-0.293933	-0.24129	-0.2971	-0.30367	-0.31416	-0.29214	-0.249733	-0.165667	-0.0342133	-0.0729067	-0.07464	-0.0319333	-0.0488933	-0.0108933	-0.00833333	-0.0229067	-0.03924	-0.02524	-0.0190533	-0.0475867	-0.0478	-0.0500133	-0.0448267	-0.107613	-0.122613	-0.0977067	-0.0639867	-0.0863867
2015-06-04 10:59:00:000	June	18.6	35.4701	7.48007	7.49427	7.84	124.87	34.59	-64.8733	-71.2319	-76.207	-0.146213	-0.157813	-0.145313	-0.134806	-0.19335	-0.268853	-0.289603	-0.288547	-0.28528	-0.190086	-0.224187	-0.18686	-0.214733	-0.269097	-0.264454	-0.27032	-0.26882	-0.28727	-0.0717333	-0.0690667	-0.0912933	-0.10528	-0.0260667	-0.0703733	-0.0327467	0.00616	-0.01484	-0.0145467	-0.04276	-0.01948	-0.0471067	-0.0720267	-0.0682667	-0.07372	-0.0946667	-0.12436	-0.128813	-0.103253
2015-06-04 11:59:00:000	June	18.6265	35.55	7.54001	7.53	7.88547	124.02	34.61	-65.8206	-70.9475	-78.6538	-0.18914	-0.0277732	-0.12202	-0.125073	-0.161657	-0.16624	-0.17616	-0.187187	-0.181653	-0.228767	-0.2032	-0.224213	-0.21968	-0.224007	-0.271587	-0.260223	-0.255207	-0.26699	0.063	-0.0101867	-0.06384	-0.0235333	-0.0856933	-0.0559067	-0.0281067	-0.0082	-0.01736	-0.0542533	-0.04756	-0.0482267	-0.0820667	-0.0762533	-0.0795867	-0.1104	-0.1146	-0.105947	-0.154187	-0.16344
2015-06-04 12:59:00:000	June	20.331	35.57	7.55002	7.53	7.92	124.84	34.62	-66.6604	-72.0266	-74.1767	-0.0863566	0.04636	-0.0674566	-0.143673	-0.13563	-0.09388	-0.0650932	-0.0675865	-0.11162	-0.10987	-0.0777868	-0.115543	-0.10598	-0.105117	-0.0773731	-0.0603431	-0.108793	-0.187343	-0.0102667	-0.0744667	-0.0504133	0.00816	-0.0640133	-0.11052	-0.0490267	-0.0104267	-0.0217333	-0.0252267	-0.07648	-0.07972	-0.0651333	-0.0557333	-0.0494667	-0.08336	-0.08504	-0.08768	-0.10984	-0.15188
2015-06-04 13:59:00:000	June	21.5445	35.57	7.56999	7.53	7.93547	124.84	34.6	-67.1108	-72.3565	-63.5297	-0.0690966	-0.045013	-0.135536	-0.155206	-0.172366	-0.171359	-0.116189	-0.104059	-0.16781	-0.0252003	-0.0661333	-0.0842167	-0.0985133	-0.12478	-0.111533	-0.137936	-0.144886	-0.185837	-0.0198667	-0.00733334	-0.00317333	-0.0762667	-0.05496	-0.0547867	-0.0314933	-0.0252667	-0.00649333	-0.01908	-0.00786667	-0.03352	-0.0221333	-0.02124	-0.02152	0.0222667	0.0362	0.0199733	0.0133067	-0.00186667
2015-06-04 14:59:00:000	June	23.7965	35.58	7.56	7.53	7.94	124.88	34.63	-66.6558	-72.2013	-66.9272	-0.217913	-0.0846801	-0.129543	-0.195373	-0.247743	-0.213067	-0.170984	-0.105254	-0.0635535	-0.172473	-0.181107	-0.218567	-0.27702	-0.301723	-0.28944	-0.29447	-0.267633	-0.234017	-0.0274	-0.05772	-0.00108	0.05288	0.0459333	-0.0203733	-0.00625333	-0.0388267	-0.08408	-0.0882667	-0.07324	-0.0571067	-0.0752267	-0.0788667	-0.0534133	-0.03396	-0.0347067	-0.0238933	-0.04284	-0.09244
2015-06-04 15:59:00:000	June	45.662	35.59	7.55999	7.53	7.94	124.88	34.64	-67.1998	-72.6773	-78.509	-0.244777	-0.196293	-0.08929	-0.0603667	-0.0144934	-0.0195867	-0.0288434	0.00991994	0.0545532	-0.09791	-0.21516	-0.156657	-0.177347	-0.145207	-0.149493	-0.145017	-0.188813	-0.20608	-0.00977333	0.0872267	0.0986533	0.107733	0.0842667	0.0481333	0.0593867	0.0274533	0.00365333	-0.0258667	-0.0151333	-0.0168533	-0.00457333	-0.05888	-0.07452	-0.08924	-0.04556	-0.06456	-0.087	-0.125653
2015-06-04 16:59:00:000	June	21.8335	35.6	7.55001	7.54	7.94	124.88	34.66	-68.5304	-73.1065	-74.0485	-0.199743	-0.183627	-0.189896	-0.157967	-0.135657	-0.10432	-0.0695367	-0.0587466	-0.0263466	-0.109276	-0.18996	-0.190583	-0.22052	-0.235227	-0.275173	-0.277977	-0.241026	-0.126926	-0.0593067	-0.00268	0.0638667	0.0815867	0.0460133	0.0901333	0.06672	0.0603333	0.0525067	-0.0243067	-0.0366133	-0.0462267	-0.0310133	-0.0308933	-0.0175467	-0.0482267	-0.0473067	-0.0644933	-0.09972	-0.16972
2015-06-04 17:59:00:000	June	19.621	35.61	7.56002	7.54	7.94547	124.84	34.66	-66.2956	-75.1464	-78.2853	-0.195393	-0.192893	-0.176873	-0.186407	-0.17821	-0.11728	-0.125057	-0.127493	-0.20126	0.00960988	-0.194707	-0.225537	-0.227367	-0.236567	-0.293947	-0.319723	-0.273	-0.179666	-0.0670267	-0.00334667	0.0402	0.0860133	0.0489067	0.0593333	0.0526933	0.0124133	0.00929333	-0.0130667	0.0236133	-0.0125867	-0.0579733	-0.0746	-0.0800667	-0.0539867	-0.06212	-0.0612933	-0.10804	-0.196373
2015-06-04 18:59:00:000	June	19.6845	35.61	7.58006	7.55	7.95	124.87	34.64	-67.0784	-75.0916	-67.3298	-0.249707	-0.142373	-0.134373	-0.10734	-0.0690768	-0.0666	-0.101333	-0.16486	-0.206277	0.0438034	-0.0232799	0.00188674	-0.00802658	-0.09008	-0.0806934	-0.125097	-0.15612	-0.181253	-0.1286	-0.101827	-0.0902	-0.0629467	-0.0293333	0.01316	0.0523067	0.05088	0.0390267	0.0291467	0.0478933	0.02676	0.025	0.0343467	-0.0399333	-0.0490133	-0.0990667	-0.145867	-0.12964	-0.240613
2015-06-04 19:59:00:000	June	20.59	35.63	7.63	7.55	7.96	124.78	34.61	-67.4626	-70.374	-65.2544	-0.176576	-0.0324931	0.0610567	0.0482465	-0.00863355	-0.00626685	-0.0807568	-0.116266	-0.112566	0.0258535	0.03312	-0.000626481	-0.000753285	-0.0116402	0.0105996	-0.0155134	-0.1138	-0.171567	0.04784	-0.0296933	-0.0634	-0.0719333	-0.0232667	-0.03948	-0.0228667	-0.00114667	0.0420667	0.0551333	0.0566133	0.00932	0.0136667	-0.00217333	-0.06604	-0.104267	-0.123613	-0.170707	-0.14488	-0.164813
2015-06-04 20:59:00:000	June	21.7715	35.64	7.62999	7.55	7.96	124.85	34.62	-67.5629	-76.2315	-64.0494	-0.12847	0.00461261	0.00194296	-0.00212684	-0.0387967	-0.0518135	-0.10863	-0.150487	-0.171504	0.0469533	-0.0172132	0.00342657	-0.0197802	-0.0678567	-0.0462134	-0.0897136	-0.13794	-0.190057	-0.0214133	-0.07696	-0.0358	-0.0396267	-0.02348	-0.04072	-0.04768	-0.0311467	0.0462133	0.08708	0.121773	0.07776	0.0370667	0.0382	0.0267333	-0.0312267	-0.06416	-0.155973	-0.246427	-0.276467
2015-06-04 21:59:00:000	June	22.455	35.64	7.62	7.55427	7.96	124.81	34.63	-67.9304	-76.3478	-67.4398	-0.0215834	0.0210665	-0.0170368	-0.0364402	-0.0748134	-0.0450534	-0.0832401	-0.114047	-0.162863	-0.0148234	-0.100707	-0.108977	-0.103933	-0.0991501	-0.102973	-0.1102	-0.11586	-0.13821	0.00728	0.01184	-0.0372133	-0.0457467	-0.0389333	-0.0528267	-0.0458933	-0.05228	-0.06328	-0.0328133	-0.00756	0.0283467	0.0436667	0.08464	0.106267	0.0797733	0.0759867	-0.0740667	-0.159493	-0.103853
2015-06-04 22:59:00:000	June	20.4215	35.65	7.61999	7.56	7.97	124.85	34.64	-67.4094	-76.5592	-69.3264	-0.138513	-0.13808	-0.14789	-0.13194	-0.1308	-0.123787	-0.136603	-0.148233	-0.167483	-0.0385633	-0.153013	-0.15409	-0.118413	-0.0855366	-0.08464	-0.0656266	-0.0459533	-0.05347	-0.04696	-0.06036	-0.0837067	-0.09156	-0.0924267	-0.101867	-0.135853	-0.1268	-0.1396	-0.120427	-0.134253	-0.114293	-0.105493	-0.00121333	0.02632	0.06172	0.06304	0.00306667	-0.119773	-0.12904
2015-06-04 23:59:00:000	June	19.855	35.66	7.61	7.56	7.97	124.81	34.66	-67.1	-75.1628	-57.2273	-0.0681599	-0.0316269	-0.096857	-0.126347	-0.116987	-0.107587	-0.08967	-0.103793	-0.119077	0.00638327	-0.0914667	-0.118613	-0.101287	-0.08428	-0.0773733	-0.105013	-0.0610934	-0.0537939	-0.0335867	-0.0424667	-0.102213	-0.0787333	-0.0762267	-0.0936667	-0.12496	-0.137	-0.122813	-0.152587	-0.138267	-0.104773	-0.0951867	-0.0462267	0.01472	-0.0139733	0.05784	0.00734667	0.0411067	0.0603867
2015-06-05 00:59:00:000	June	23.508	35.67	7.60997	7.56	7.97	124.84	34.67	-67.7338	-75.1466	-65.9767	-0.0476333	-0.0540666	-0.0813666	-0.09506	-0.0880834	-0.0854933	-0.0860033	-0.10094	-0.126857	-0.0438932	-0.241427	-0.211037	-0.184033	-0.17923	-0.17	-0.19213	-0.168627	-0.131493	0.0253867	0.0414267	0.00888	-0.00306667	0.00366667	0.0103333	-0.0488133	-0.105253	-0.1148	-0.12912	-0.12828	-0.135	-0.139173	-0.04628	0.0258	0.0336667	0.0636933	0.0168667	0.05868	0.0383867
2015-06-05 01:59:00:000	June	32.9685	35.67	7.58001	7.56	7.97	124.87	34.7	-66.828	-75.0127	-69.4834	-0.13396	-0.12656	-0.12452	-0.109347	-0.0126933	0.0108667	0.00689009	-0.0175266	-0.0236432	-0.0506533	-0.252254	-0.239687	-0.25354	-0.222833	-0.2212	-0.234703	-0.247327	-0.20431	0.00566667	0.10004	0.0734533	0.0730933	0.02684	-0.0113467	-0.0454533	-0.0586	-0.0867333	-0.08692	-0.0903333	-0.0407467	-0.08624	-0.0805733	-0.0592267	-0.01664	-0.00569333	0.0242267	0.0332667	0.0605333
2015-06-05 02:59:00:000	June	25.696	35.67	7.59	7.57	7.97	124.84	34.69	-66.1417	-76.3542	-73.3574	-0.161763	-0.0776134	-0.0696599	-0.0542531	-0.0434965	-0.00422678	-0.00274995	0.0324733	0.114757	-0.00494336	-0.22396	-0.19078	-0.19666	-0.20039	-0.187693	-0.16725	-0.158153	-0.196637	0.0466667	0.0953467	0.11808	0.144667	0.0982133	0.0869467	0.0141467	0.01436	-0.0318267	-0.02056	-0.05132	-0.02696	-0.0307333	-0.08624	-0.06624	-0.0796267	-0.0157867	0.00881333	0.0612933	0.0368533
2015-06-05 03:59:00:000	June	25.268	35.66	7.59	7.57	7.98	124.84	34.68	-66.0154	-74.2842	-75.2628	-0.189583	-0.0597333	-0.0560167	-0.0577067	-0.0238667	0.00297328	0.0190799	0.0448733	0.0943568	-0.0858733	-0.182307	-0.173627	-0.1457	-0.170063	-0.166827	-0.12748	-0.100307	-0.0285735	0.0312	0.0675067	0.120307	0.117933	0.108987	0.0669467	0.0572133	0.0690133	0.0704667	0.0720933	0.0967867	0.0760267	0.0457067	-0.0222267	-0.0714267	-0.07124	0.00466667	0.00605333	0.04692	0.0150133
2015-06-05 04:59:00:000	June	25.5395	35.67	7.59	7.56	7.98	124.84	34.69	-66.704	-76.1293	-73.4653	-0.0912998	0.0246	0.00628999	0.000153403	-0.0056733	0.0243601	0.0437701	0.0950668	0.105233	-0.0225968	-0.18268	-0.143513	-0.165013	-0.171563	-0.149573	-0.127927	-0.09774	-0.0683234	0.0654667	0.0730533	0.11888	0.15552	0.12228	0.11644	0.123267	0.09016	0.129733	0.114453	0.11112	0.124347	0.0475867	0.0272133	0.0198	0.0230133	0.0237467	0.0329333	0.0098	0.0139333
2015-06-05 05:59:00:000	June	20.596	35.68	7.59003	7.57	7.98	124.84	34.7	-66.4674	-74.9335	-72.8513	-0.111177	-0.01716	-0.0103468	-0.00209346	0.00175997	0.0213866	0.0616499	0.0763265	0.128143	0.0497101	-0.15844	-0.164847	-0.144953	-0.15358	-0.126973	-0.11179	-0.0923533	-0.0389366	0.08016	0.0856	0.13036	0.0869333	0.0861067	0.0458267	0.0764533	0.112533	0.0899333	0.10132	0.101253	0.09648	0.0734667	0.0654667	0.0405333	-0.00193333	0.0263067	0.0377333	0.0664533	0.0143067
2015-06-05 06:59:00:000	June	21.078	35.67	7.62001	7.56	7.98	124.87	34.66	-64.5965	-76.8845	-74.4808	-0.153707	-0.04464	-0.0737433	-0.04354	-0.0188766	-0.0145999	0.0394001	0.0358801	0.0655801	0.173147	0.08428	0.02918	0.00584674	-0.0123066	-0.00303998	-0.03136	-0.0161067	0.0262267	-0.0763733	-0.0342533	0.0579067	0.0641333	0.0963067	0.0807467	0.0757867	0.0324267	0.0488	0.07604	0.128813	0.135507	0.108933	0.0943733	0.0846267	0.0313067	-0.00582667	0.0202133	0.00817333	0.0218
2015-06-05 07:59:00:000	June	28.066	35.68	7.63001	7.57	7.98	124.87	34.66	-64.0697	-70.1109	-76.3355	-0.0968031	0.0570799	0.0342701	0.0327335	0.0335768	0.0584934	0.0293367	0.0241266	0.0500765	-0.00222998	0.0300536	0.0192435	-0.00391985	-0.0109032	0.0160403	0.02858	-0.00724655	-0.0198631	0.0315467	0.04608	0.0319467	0.01104	0.00196	0.02084	-0.0194667	0.05372	0.07544	0.104333	0.12292	0.15868	0.13356	0.1042	0.04936	0.0465333	0.0198933	0.00376	0.0455067	0.0046
2015-06-05 08:59:00:000	June	27.752	35.69	7.63996	7.57	7.98	124.8	34.67	-69.9665	-79.5562	-68.7552	0.00352341	0.0239065	0.03639	0.0252999	0.0500401	0.0557999	0.09841	0.0997201	0.0942202	0.0601631	0.0771465	0.0718065	0.108087	0.108087	0.1096	0.144797	0.117233	0.12415	-0.0341067	-0.0120133	0.00537333	-0.0170933	0.04112	0.00770667	0.00134667	0.0134267	0.0674267	0.0931467	0.1216	0.152107	0.0934267	0.08652	0.0885067	0.0833067	0.107333	0.07524	0.108813	0.1252
2015-06-05 09:59:00:000	June	23.1595	35.68	7.59998	7.56	7.98	124.87	34.69	-70.7619	-78.452	-70.5296	0.01015	0.0174667	0.06503	0.102627	0.0948433	0.119413	0.15293	0.1216	0.1096	0.156703	0.15392	0.14298	0.14622	0.13276	0.114627	0.1171	0.117273	0.152957	-0.00650667	0.0121867	0.04656	0.0248133	0.00762667	0.0334133	0.05056	0.00234667	0.01744	0.0552	0.0559333	0.0339067	0.0643333	0.0877733	0.0943733	0.0838	0.0943067	0.08512	0.1018	0.00508
2015-06-05 10:59:00:000	June	21.768	35.65	7.57999	7.56	7.98	124.87	34.68	-68.9127	-71.2272	-73.456	-0.0271299	0.0568533	0.0733767	0.100027	0.107557	0.0782667	0.11795	0.153907	0.147973	0.112957	0.13804	0.14783	0.167767	0.133273	0.146387	0.142907	0.155273	0.13489	0.000213333	0.04744	0.0492133	0.05956	0.06796	0.08728	0.0412667	0.00128	0.06808	0.0552133	0.04176	0.06528	0.0462533	0.0447333	0.0553733	0.08696	0.11056	0.0662533	0.07892	0.04016
2015-06-05 11:59:00:000	June	20.7255	35.65	7.56999	7.55	7.97	124.84	34.69	-64.5356	-76.4205	-69.7307	0.04687	0.128253	0.151754	0.15564	0.190146	0.19636	0.202833	0.1976	0.216167	0.203173	0.201307	0.204357	0.220867	0.221007	0.204853	0.20531	0.198473	0.216157	0.0471067	0.0925733	0.0791467	0.034	0.0671867	0.0344133	0.0416533	0.1174	0.1056	0.0994	0.141013	0.161333	0.170053	0.196067	0.18892	0.1482	0.10232	0.102067	0.126173	0.129573
2015-06-05 12:59:00:000	June	19.576	35.65	7.56	7.55	7.97	124.8	34.7	-64.6025	-76.5651	-68.7076	0.0359332	0.0792	0.147307	0.168373	0.20487	0.2454	0.274097	0.268487	0.295537	0.150713	0.14388	0.224347	0.208787	0.218017	0.229893	0.23844	0.223173	0.250307	0.0735867	0.0800267	0.10892	0.127187	0.144293	0.113227	0.153187	0.109027	0.08252	0.14544	0.133613	0.146533	0.194533	0.23228	0.25652	0.230493	0.192773	0.16052	0.130293	0.142827
2015-06-05 13:59:00:000	June	17.416	35.63	7.55998	7.54	7.96	124.8	34.68	-63.5419	-71.0763	-76.1314	0.0457599	0.130893	0.15693	0.17442	0.19202	0.24632	0.238133	0.252773	0.299473	0.210283	0.215467	0.221923	0.23156	0.250157	0.272787	0.271193	0.265193	0.234543	0.03052	0.08156	0.113587	0.14128	0.158107	0.17188	0.16712	0.187587	0.18676	0.170067	0.168653	0.18012	0.157347	0.1256	0.130147	0.160507	0.14276	0.133227	0.0883333	0.114693
2015-06-05 14:59:00:000	June	17.399	35.61	7.53998	7.53	7.96	124.87	34.68	-64.4397	-74.3494	-64.6566	0.124437	0.17252	0.175597	0.20778	0.226483	0.289213	0.29694	0.31576	0.33256	0.233627	0.22036	0.23343	0.234674	0.239397	0.2744	0.261523	0.284374	0.334373	0.0705467	0.09328	0.119787	0.16636	0.1594	0.231013	0.196227	0.23988	0.25376	0.237107	0.210267	0.131107	0.150107	0.153267	0.231093	0.250027	0.282147	0.292307	0.266027	0.25428
2015-06-05 15:59:00:000	June	14.9485	35.58	7.51999	7.51573	7.94453	124.84	34.67	-67.776	-73.6896	-70.2061	0.0929967	0.192013	0.237387	0.250793	0.23853	0.26528	0.274293	0.319967	0.34845	0.199687	0.211987	0.249473	0.278333	0.263033	0.274173	0.28432	0.27836	0.27166	0.0296933	0.0602533	0.137773	0.14804	0.16384	0.179853	0.206733	0.1258	0.0994	0.145907	0.134373	0.210947	0.255187	0.21536	0.215213	0.1732	0.138347	0.136773	0.137413	0.18024
2015-06-05 16:59:00:000	June	15.8135	35.5499	7.50998	7.49573	7.93	124.77	34.64	-65.7711	-74.7713	-74.2844	0.127997	0.194747	0.217084	0.290827	0.32113	0.357534	0.356403	0.404013	0.454713	0.191263	0.20208	0.17299	0.21988	0.23536	0.264147	0.246437	0.246073	0.28729	0.0813733	0.15096	0.180787	0.192413	0.24912	0.21208	0.182747	0.196947	0.20996	0.211173	0.21952	0.186573	0.25128	0.24924	0.203587	0.183373	0.1488	0.10864	0.127467	0.0817867
2015-06-05 17:59:00:000	June	18.178	35.4898	7.4899	7.44147	7.91	124.77	34.6	-64.9586	-72.5401	-67.7496	0.0364069	0.13644	0.195133	0.2361	0.302327	0.3076	0.309633	0.291593	0.283444	0.122473	0.20784	0.21766	0.229833	0.256277	0.258893	0.232466	0.184547	0.136247	0.0591333	0.141	0.15948	0.156827	0.16044	0.19296	0.17996	0.15736	0.119533	0.0636667	0.04968	0.08348	0.0679333	0.127987	0.17956	0.187653	0.143707	0.150533	0.101587	0.10544
2015-06-05 18:59:00:000	June	14.883	35.3497	7.39983	7.38307	7.85453	124.84	34.54	-66.9936	-74.262	-75.782	0.14381	0.150893	0.223503	0.25154	0.276557	0.279387	0.33951	0.340313	0.297997	0.00254997	0.178733	0.155327	0.17536	0.193763	0.135773	0.14724	0.08022	-0.00682991	0.11732	0.15204	0.162973	0.162347	0.13288	0.1762	0.141533	0.14552	0.157467	0.1354	0.11788	0.06088	0.0493867	0.0737067	0.0930267	0.110973	0.128093	0.0873867	0.111293	0.113507
2015-06-05 19:59:00:000	June	14.7625	35.1201	7.25013	7.41537	7.75907	124.87	34.43	-63.6157	-76.1235	-79.0117	0.0759638	0.140739	0.187042	0.212079	0.219211	0.23831	0.282048	0.287929	0.273881	-0.04245	0.0841179	0.0955574	0.131744	0.134456	0.12285	0.135471	0.114143	0.0807471	0.09968	0.0821333	0.09044	0.0623467	0.0436933	0.04288	0.0657067	0.0734933	0.05016	0.05064	0.0898267	0.06832	0.0342667	0.03056	0.05096	0.0500133	0.0431067	0.0266667	0.0368533	0.0782933
2015-06-05 20:59:00:000	June	22.027	35.2503	7.37021	7.46427	7.71547	124.84	34.46	-64.5781	-75.6333	-76.9229	-0.0440101	0.123773	0.17419	0.198153	0.190677	0.22352	0.191593	0.2117	0.261717	-0.197394	0.00317337	0.0474835	0.0848732	0.106723	0.111133	0.14572	0.154287	0.209403	0.1292	0.07188	0.0904	0.11396	0.110947	0.0790133	0.0476533	0.06	0.0596	0.00778667	0.0145733	0.0304267	0.0695867	0.04996	0.115333	0.146387	0.153173	0.0950667	0.111253	0.122493
2015-06-05 21:59:00:000	June	18.3115	35.5	7.55999	7.49	7.80547	124.87	34.54	-64.5143	-71.0987	-73.5721	-0.0834434	0.158307	0.16899	0.210593	0.235027	0.233493	0.23539	0.25744	0.24994	-0.0804933	0.00843993	0.0524033	0.0956266	0.11039	0.133573	0.16174	0.20586	0.26131	0.109987	0.12988	0.10524	0.111987	0.0858533	0.10408	0.0928133	0.0872533	0.09636	0.1296	0.137173	0.214333	0.197107	0.196413	0.217707	0.22652	0.180067	0.188773	0.12952	0.1156
2015-06-05 22:59:00:000	June	17.4325	35.5	7.54998	7.49	7.86547	124.88	34.55	-65.4239	-72.1118	-75.4674	-0.189247	0.0705868	0.0882433	0.116547	0.15443	0.13504	0.16359	0.181453	0.222087	-0.0116368	0.0827466	0.0801499	0.08482	0.09657	0.0776399	0.108883	0.113033	0.135983	-0.00745333	0.0398533	0.10632	0.132107	0.0997333	0.07492	0.0956933	0.106573	0.0565867	0.0980667	0.105493	0.07404	0.0976533	0.13576	0.137053	0.156587	0.13588	0.0347467	-0.0396	-0.02836
2015-06-05 23:59:00:000	June	18.318	35.52	7.53002	7.47573	7.89	124.87	34.59	-65.409	-69.085	-70.7366	-0.11469	0.0920935	0.0901634	0.0806867	0.0863701	0.102653	0.0957734	0.142373	0.170574	-0.06821	0.0173734	0.0116767	0.0202667	0.0139267	0.0350401	-0.0304867	-0.0569801	-0.109763	0.0396	0.0576133	0.0515867	0.0402667	0.0503467	0.0726133	0.0640933	0.0414933	0.11144	0.112693	0.15032	0.141013	0.143453	0.122347	0.12364	0.13988	0.133093	0.142547	0.151307	0.18036
2015-06-06 00:59:00:000	June	19.951	35.49	7.55001	7.46	7.89	124.87	34.54	-67.6086	-72.5024	-68.4423	-0.123037	0.0426134	0.04649	0.0728001	0.07002	0.0662799	0.0588233	0.072	0.0398668	-0.11819	-0.0167067	-0.0442134	-0.0520734	-0.0527934	-0.0768401	-0.0918767	-0.02912	0.0211468	0.0555733	0.08632	0.0452267	0.0327867	0.0552133	0.0596267	0.106707	0.129213	0.178453	0.22396	0.20936	0.161827	0.142467	0.169333	0.11568	0.162653	0.150747	0.120653	0.15584	0.16772
2015-06-06 01:59:00:000	June	22.6155	35.51	7.55996	7.48573	7.89	124.87	34.55	-62.9376	-71.6566	-67.3296	-0.134867	0.0696001	0.0910268	0.0774401	0.109313	0.13008	0.150027	0.11676	0.0948931	-0.147457	-0.11904	-0.09349	-0.117347	-0.127453	-0.125787	-0.101437	-0.100334	-0.0747999	0.137667	0.13868	0.147573	0.145693	0.11308	0.118573	0.0866933	0.13168	0.128507	0.125213	0.08636	0.0457467	0.04516	0.0512267	0.0554267	0.0918933	0.104627	0.157667	0.228133	0.22584
2015-06-06 02:59:00:000	June	18.7905	35.4999	7.51993	7.47	7.89	124.84	34.58	-65.9475	-71.1169	-71.1216	-0.132717	0.0650668	0.0874001	0.0750201	0.0939002	0.0762134	0.0734001	0.0644132	-0.000853572	-0.0965866	-0.178653	-0.145667	-0.1543	-0.167093	-0.192387	-0.1858	-0.144047	-0.0717632	0.165933	0.131213	0.1542	0.11752	0.0981333	0.0858267	0.125133	0.12044	0.07044	0.02032	0.0799867	0.08916	0.09612	0.16588	0.149173	0.173427	0.152813	0.163493	0.17116	0.0136933
2015-06-06 03:59:00:000	June	19.9735	35.42	7.46001	7.4	7.87	124.8	34.55	-68.0116	-71.2287	-67.0906	-0.0404966	0.05792	0.0635567	0.0469	0.0460433	0.0290267	0.0484266	0.0780733	0.16659	-0.27722	-0.19152	-0.19198	-0.204033	-0.242517	-0.236387	-0.191847	-0.142547	-0.112847	0.115773	0.142813	0.12392	0.1326	0.179747	0.148387	0.16748	0.152747	0.12456	0.0990133	0.0861867	0.06188	0.06076	0.06368	0.0336267	0.0678133	0.118827	0.09256	-0.0328667	-0.121347
2015-06-06 04:59:00:000	June	20.628	35.4501	7.47003	7.50427	7.85547	124.87	34.57	-68.055	-73.644	-69.0179	-0.10149	0.119693	0.0631433	0.03096	0.0201667	-0.0137333	-0.0118967	-0.0220467	0.00390324	-0.223667	-0.2496	-0.262873	-0.2547	-0.271667	-0.271053	-0.28871	-0.27872	-0.28102	0.16876	0.139453	0.0973467	0.10584	0.14192	0.18848	0.194013	0.206613	0.141893	0.09204	0.0514933	0.0644667	0.08004	0.0824	0.0966667	0.0888667	0.0372533	-0.00936	-0.0624133	-0.06544
2015-06-06 05:59:00:000	June	20.905	35.5101	7.50006	7.49427	7.88547	124.87	34.61	-67.4387	-73.977	-64.8791	-0.0749366	-0.0288535	-0.0628601	-0.0872268	-0.0776233	-0.0612399	-0.04688	-0.0323667	0.00421662	-0.252013	-0.29428	-0.323073	-0.303507	-0.29691	-0.263	-0.29708	-0.261013	-0.233047	0.06224	0.08284	0.131787	0.12584	0.163693	0.176333	0.195373	0.172453	0.123373	0.0647467	0.10192	0.12576	0.0795333	0.08576	0.105507	0.0462133	0.0188267	0.0725733	0.0586933	0.0849733
2015-06-06 06:59:00:000	June	19.492	35.57	7.55003	7.53	7.90547	124.77	34.62	-66.7175	-72.8274	-71.6646	-0.0919666	-0.0211333	-0.03794	-0.01398	-0.0413999	-0.0667733	-0.0796467	-0.07512	-0.0610533	-0.0170733	-0.0671068	-0.07654	-0.0514001	-0.05691	-0.113893	-0.0800934	-0.122733	-0.150133	0.0391333	0.00690667	0.00545334	0.0182	0.00472	0.0170133	-0.0234667	-0.03208	-0.0137867	-0.0123333	0.0405333	0.0648533	0.0852	0.109627	0.0959733	0.0946933	0.103973	0.13012	0.129013	0.09332
2015-06-06 07:59:00:000	June	16.0555	35.59	7.57999	7.54	7.93	124.85	34.62	-66.15	-73.1101	-68.3803	-0.0535234	0.0394267	0.0222765	0.0164133	0.02824	-0.00278675	0.0214099	0.00556675	0.0125838	0.0314668	-0.1264	-0.15495	-0.14436	-0.14068	-0.124133	-0.13863	-0.130127	-0.128843	0.0476533	0.03904	0.07156	0.08128	0.08356	0.08896	0.0884	0.0647867	0.0851867	0.0780667	0.04676	0.0636133	0.0555867	0.02748	0.0759867	0.109693	0.0891867	0.17628	0.14292	0.1012
2015-06-06 08:59:00:000	June	14.931	35.6	7.56999	7.54	7.94	124.84	34.64	-65.7497	-73.0052	-63.2577	-0.0478401	0.0694932	0.07813	0.0544534	0.0451067	0.06028	0.0847099	0.102687	0.0976033	-0.087053	-0.167186	-0.180993	-0.167327	-0.14084	-0.16416	-0.151713	-0.122567	-0.0696505	0.14132	0.1234	0.1064	0.1196	0.09616	0.07788	0.09192	0.0720667	0.0789867	0.0930933	0.0564133	0.0512267	0.0918	0.08916	0.116173	0.11612	0.161707	0.132573	0.133227	0.101347
2015-06-06 09:59:00:000	June	13.2725	35.61	7.56001	7.55	7.95	124.81	34.66	-67.5308	-74.2673	-73.1123	-0.0949266	0.0357734	0.0249867	0.00323336	0.02402	0.00469334	-0.000989988	-0.0105067	-0.0238734	0.0400967	-0.166987	-0.14124	-0.18048	-0.15537	-0.128707	-0.153527	-0.13294	-0.0940235	0.0802667	0.06752	0.0694667	0.0933467	0.08008	0.0682667	0.0750267	0.0704	0.108107	0.12364	0.1	0.0817867	0.0977467	0.0716	0.04628	0.0670267	0.0122667	0.00577333	0.0502267	0.0979333
2015-06-06 10:59:00:000	June	13.893	35.61	7.57002	7.54	7.95	124.74	34.65	-65.547	-76.0967	-70.7257	-0.0642198	0.0325467	0.00606005	0.0132668	0.00666347	0.0225733	0.0530767	0.0685867	0.0736864	-0.0534598	-0.07056	-0.116483	-0.11262	-0.107746	-0.109987	-0.106337	-0.0933666	-0.0912166	0.0695333	0.05324	0.0875867	0.10292	0.0843733	0.0770933	0.105173	0.0429333	0.0530267	0.0874667	0.0963333	0.0874667	0.0170933	-0.000146666	0.00445333	-0.0146933	-0.0385333	-0.0299733	-0.02008	-0.0238667
2015-06-06 11:59:00:000	June	13.9305	35.61	7.59008	7.54	7.95	124.88	34.63	-66.5728	-76.537	-65.3214	-0.121817	0.0101333	-0.00243339	0.00886668	0.0240067	0.00674671	0.0114267	0.0255867	0.070087	0.00257019	-0.0312134	-0.0677734	-0.05434	-0.0550165	-0.0517601	-0.0475333	-0.0304066	-0.0442899	0.0240267	0.02132	0.02976	0.03216	0.0318533	0.03696	0.0426667	0.05124	0.0909467	0.09228	0.0720667	0.0313467	0.0276533	-0.0143867	-0.0148133	-0.0255333	-0.02468	-0.000613333	-0.00765333	-0.0154133
2015-06-06 12:59:00:000	June	13.5665	35.63	7.6601	7.54	7.96	124.88	34.58	-67.8945	-76.296	-68.1532	-0.0515168	0.00586673	0.00483996	0.0245933	0.0435367	0.0205867	0.0397934	0.0445733	0.0849733	0.0718466	-0.0223867	-0.0107767	-0.00287332	-0.013	0.01288	0.00963001	-0.00397998	0.00126999	-0.00758667	0.00357333	0.0305733	0.0052	0.0198667	0.0412533	0.06744	0.0190267	-0.0221067	0.000346675	-0.0180667	0.00318666	-0.0164933	-0.0351467	-0.0381067	-0.05832	-0.03392	0.00813333	0.00642667	-0.0368267
2015-06-06 13:59:00:000	June	13.6935	35.68	7.74997	7.54573	7.96	124.88	34.55	-66.6819	-74.5665	-67.7725	-0.134293	0.0357733	0.0332599	0.0273467	0.0324033	0.0583333	0.03219	0.0337	0.0573499	0.0520866	0.0288533	0.0245966	0.0152666	0.0265566	0.0293866	0.0183233	-0.00536665	-0.0269167	0.00572	0.00148	0.0275467	0.0286667	0.07168	0.0152933	-0.0346533	-0.0594533	-0.06808	-0.0495867	-0.0195067	0.0244667	0.00777333	-0.0204	0.0292267	0.0270267	0.00164	-0.0192933	0.0281333	0.07216
2015-06-06 14:59:00:000	June	13.7105	35.66	7.72004	7.54427	7.96	124.85	34.55	-66.1107	-75.0035	-63.9225	-0.0764169	0.0484	0.08112	0.07916	0.04742	0.0514667	0.0366368	0.0429934	0.02991	0.04263	0.00954663	-0.0051667	0.0164999	0.00447659	0.0247999	0.0263667	0.00470008	0.0229833	0.03228	0.0869333	0.05716	0.02532	0.0503733	0.0389067	0.0204133	0.008	-0.0295867	-0.0301467	0.00478667	0.00672	0.0558	0.06304	0.0897333	0.00213333	-0.04348	0.00884	0.034	-0.0120133
2015-06-06 15:59:00:000	June	12.8645	35.68	7.75989	7.55	7.96	124.88	34.54	-64.6867	-72.6321	-65.5776	-0.0909834	-0.0365333	-0.000443326	0.000766642	-0.00906334	-0.0231333	-0.01889	0.000366665	0.0266833	0.1048	-0.00340001	0.00684003	0.0153667	0.0292033	0.02896	0.0360667	0.0395667	0.0306167	-0.03148	-0.0132267	-0.0224267	-0.0155067	0.00337333	0.0316267	0.0386533	0.0276133	0.0307867	0.0382667	0.06108	0.0779467	0.12376	0.115893	0.0930667	0.089	0.0672667	0.0322133	0.0364933	0.04836
2015-06-06 16:59:00:000	June	14.809	35.65	7.65993	7.55	7.96	124.88	34.6	-65.4372	-71.9767	-64.2769	-0.08651	-0.0439599	-0.0367133	-0.06822	-0.0759168	-0.0706666	-0.0500334	-0.0327734	0.00322665	0.0856665	0.0792001	0.08591	0.0774534	0.0514767	0.0606534	0.0352767	0.0461267	0.0787765	-0.0532933	-0.06188	-0.0854	-0.0382	-0.0156267	-0.00465333	0.0285067	0.05744	0.111427	0.08632	0.111027	0.108453	0.11964	0.08044	0.0775067	0.0164933	0.01808	0.00176	-0.00453333	-0.0308
2015-06-06 17:59:00:000	June	17.5725	35.63	7.60001	7.55	7.96	124.88	34.64	-64.8438	-75.435	-65.3396	-0.12291	-0.0804265	-0.107823	-0.10772	-0.105817	-0.0812401	-0.06285	-0.0449867	-0.033453	0.0352597	-0.00537326	0.0180634	-0.0216067	-0.00198674	0.0223465	0.0162932	0.02134	-0.0291433	-0.104333	-0.0895067	-0.0567467	-0.02608	-0.0218933	0.00861333	0.0603067	0.0578933	0.0578933	0.07476	0.0478667	0.0662533	0.07116	0.02836	0.0631733	0.0895867	0.0775067	0.0556533	0.06256	0.0117867
2015-06-06 18:59:00:000	June	16.271	35.62	7.61008	7.54573	7.96	124.88	34.62	-66.1496	-72.0874	-68.0017	-0.0977	-0.1028	-0.0921133	-0.09192	-0.0955567	-0.0613999	-0.0239233	-0.0167933	0.000556728	0.0193233	0.00883994	-0.0201933	-0.00226001	-0.00868673	0.0062133	-0.0190401	-0.0517134	-0.0653967	-0.09268	-0.065	-0.00331999	0.0231067	0.00116	-0.02784	-0.01572	0.0346133	-0.005	-0.0224667	0	0.0479333	0.0255067	-0.00966666	0.00909333	0.06728	0.0568533	-0.0248533	0.0110133	0.00888
2015-06-06 19:59:00:000	June	15.936	35.64	7.67997	7.54	7.96	124.88	34.57	-66.1041	-75.349	-68.0366	-0.0310333	-0.0445332	-0.0746866	-0.0848598	-0.0628833	-0.0761333	-0.0646935	-0.0568135	-0.0471133	0.105793	0.0515598	0.0100366	-0.00367338	0.00482662	-0.00559997	0.000423341	-0.0135201	-0.00345347	-0.049	-0.0585733	-0.0430533	-0.0820667	-0.08364	-0.0901867	-0.06676	-0.0507733	-0.0206933	-0.02716	-0.0171333	-0.03484	-0.0185333	-0.00372	-0.0136	0.00133333	0.00334667	0.0232133	-0.0315333	-0.0868933
2015-06-06 20:59:00:000	June	16.273	35.6299	7.64989	7.51573	7.95	124.88	34.59	-64.3154	-76.1196	-69.8576	-0.09595	-0.0970668	-0.0656598	-0.0479664	-0.0146332	-0.02496	-0.0293167	-0.0308402	-0.0310733	-0.0480198	-0.0757198	-0.015143	0.010007	-0.0160132	0.013507	0.00869355	0.0128002	0.00186682	-0.00710667	-0.0267067	-0.0437733	-0.0178933	-0.0561333	-0.03592	0.00106667	-0.0362933	-0.0358667	-0.0460133	-0.03848	-0.00518667	-0.00378667	-0.000933333	0.0174667	0.00608	0.0274267	-0.0475867	-0.0899067	-0.242507
2015-06-06 21:59:00:000	June	13.2655	35.55	7.55	7.50427	7.93453	124.85	34.6	-65.4379	-74.724	-70.4341	-0.200403	-0.148987	-0.1277	-0.100973	-0.0625567	0.0156933	0.0278766	0.03242	0.0719033	-0.154503	-0.139654	-0.109953	-0.0835868	-0.03965	-0.000119943	0.0294434	0.0277401	0.00835689	-0.01956	-0.0212267	-0.0161733	-0.04448	-0.0429467	-0.07536	-0.08648	-0.05764	-0.0520667	-0.0411467	-0.0584533	-0.0453867	-0.02788	-0.0310267	-0.0416133	-0.03496	-0.03592	-0.0866533	-0.0777867	-0.18152
2015-06-06 22:59:00:000	June	12.746	35.57	7.55	7.50573	7.93	124.88	34.62	-65.624	-78.1292	-69.3448	-0.14138	-0.157746	-0.162863	-0.189586	-0.17968	-0.141879	-0.0853897	-0.0101933	0.00142318	-0.19377	-0.24752	-0.223353	-0.160247	-0.15843	-0.0866268	-0.0136002	0.0392398	0.05464	-0.0547467	-0.071	-0.0172267	-0.02976	-0.05156	-0.0102667	-0.0128267	-0.0170133	-0.01348	0.0143733	0.0153867	0.0135467	0.0191867	-0.0119333	-0.04824	-0.00609333	0.00952	0.05908	0.0134667	-0.113533
2015-06-06 23:59:00:000	June	11.692	35.56	7.54997	7.50573	7.92	124.88	34.61	-65.7531	-77.4105	-66.0471	-0.0501495	-0.0926662	-0.119189	-0.163586	-0.235703	-0.320253	-0.27709	-0.19634	-0.15439	-0.0692632	-0.181013	-0.18169	-0.15934	-0.20663	-0.16728	-0.112243	-0.0255666	0.0511498	-0.0986067	-0.07702	-0.0621867	-0.0134467	0.00870667	0.0147933	0.00522667	-0.0344267	-0.10298	-0.0791133	0.00688	-0.05736	-0.0279	0.000479999	0.00719333	0.00800667	0.00418	-0.00165333	0.0251533	-0.00892
2015-06-07 00:59:00:000	June	11.1945	35.52	7.51998	7.48	7.91727	124.88	34.6	-65.9883	-78.0411	-64.7023	-0.11249	-0.142707	-0.211357	-0.239793	-0.24377	-0.240533	-0.238757	-0.195373	-0.16704	-0.151227	-0.209027	-0.226187	-0.241893	-0.2715	-0.22436	-0.200807	-0.200727	-0.179077	-0.074	-0.108007	-0.102647	-0.0366667	0.0313333	0.0302867	-0.03814	0.00987334	0.0703733	0.04422	0.0409333	0.101027	0.111787	0.0495467	0.0262867	0.02388	-0.01126	-0.104187	-0.166173	-0.22944
2015-06-07 01:59:00:000	June	11.912	35.49	7.50001	7.48	7.9	124.88	34.59	-66.5833	-77.2352	-67.1604	-0.13854	-0.0522401	-0.17965	-0.228367	-0.255023	-0.312706	-0.299877	-0.27702	-0.246503	-0.153543	-0.172226	-0.25448	-0.311387	-0.301703	-0.279933	-0.28206	-0.268587	-0.235953	-0.08052	-0.12046	-0.160913	-0.170367	-0.0683333	-0.00566667	-0.00839333	-0.0935733	-0.0660067	-0.0208133	-0.0473333	-0.0357067	-0.00876	-0.0392933	-0.02106	0.0113067	-0.03278	-0.0444933	-0.0611067	-0.128947
2015-06-07 02:59:00:000	June	13.1585	35.47	7.51	7.5	7.9	124.88	34.56	-64.8609	-72.8105	-67.4325	-0.0875233	-0.0461064	-0.121973	-0.172853	-0.222503	-0.23916	-0.26387	-0.2959	-0.30165	-0.118653	-0.17732	-0.173253	-0.206327	-0.27667	-0.305667	-0.31795	-0.305627	-0.316594	0.0038	-0.0601	-0.12014	-0.128327	-0.0923533	-0.133367	-0.12612	-0.0794133	-0.03898	-0.0289667	-0.0472467	-0.0153267	-0.0054	-0.0174733	-0.0660333	-0.00868667	-0.0581267	-0.117733	-0.14238	-0.17736
2015-06-07 03:59:00:000	June	14.587	35.48	7.50999	7.49	7.91	124.88	34.57	-65.1615	-75.6537	-64.4929	-0.213117	-0.0892	-0.0931268	-0.108793	-0.15686	-0.1746	-0.235037	-0.25922	-0.244003	-0.0343699	-0.138253	-0.126357	-0.174767	-0.239067	-0.262747	-0.29581	-0.321727	-0.326143	-0.0285333	-0.0485867	-0.0733333	-0.08804	-0.107747	-0.143347	-0.104667	-0.10248	-0.0936933	-0.0252267	-0.0236667	-0.0484	-0.0708533	-0.0818267	-0.0416	-0.0559067	-0.0545867	-0.06876	-0.121213	-0.177373
2015-06-07 04:59:00:000	June	17.1045	35.47	7.50002	7.49	7.9	124.88	34.57	-64.6583	-75.618	-69.0457	-0.189483	-0.00246695	-0.00967691	-0.0889336	-0.16848	-0.202573	-0.190223	-0.2292	-0.323467	-0.086346	-0.236013	-0.22869	-0.250733	-0.274267	-0.29504	-0.347113	-0.358446	-0.32553	0.11656	0.00242667	-0.0603467	-0.0688	-0.1102	-0.0902133	-0.08064	-0.07824	-0.04596	-0.00344	-0.00216	-0.00957333	0.00650667	0.03584	0.04128	0.01532	-0.0201067	-0.0772133	-0.0902267	-0.0648267
2015-06-07 05:59:00:000	June	18.8955	35.48	7.51999	7.49	7.9	124.88	34.56	-66.8294	-76.6133	-65.1042	-0.152203	0.0380134	-0.0748671	-0.169194	-0.18011	-0.18312	-0.178083	-0.177493	-0.227093	-0.200323	-0.118507	-0.0693968	-0.163594	-0.19672	-0.223747	-0.265477	-0.28108	-0.353013	0.0290933	-0.105053	-0.10744	-0.135787	-0.112667	-0.0755467	-0.0587733	-0.10148	-0.0562267	-0.03332	-0.0153067	-0.0659467	-0.0394267	0.0182133	0.0530533	0.0134533	0.0113333	0.00682667	-0.00249333	0.0231467
2015-06-07 06:59:00:000	June	15.24	35.49	7.51001	7.49427	7.9	124.88	34.58	-67.5202	-76.636	-73.9305	-0.308107	-0.0203067	-0.01669	-0.0574733	-0.107357	-0.142133	-0.174957	-0.210067	-0.250467	-0.159437	-0.194387	-0.163613	-0.190087	-0.18314	-0.22108	-0.280257	-0.267187	-0.264887	0.0611067	-0.00870667	-0.04476	-0.06928	-0.0249733	-0.0353467	0.00154667	-0.02736	-0.0426667	-0.0397333	-0.0508667	-0.0139733	0.0347067	-0.00434667	0.05068	0.0326533	0.00508	0.0255333	-0.00669333	-0.0394933
2015-06-07 07:59:00:000	June	15.952	35.51	7.52	7.50427	7.90547	124.88	34.59	-66.1959	-77.2035	-68.8494	-0.256467	-0.0496	-0.0896533	-0.122747	-0.18671	-0.2152	-0.184753	-0.124667	-0.0148	-0.17277	-0.18572	-0.191747	-0.218354	-0.24278	-0.260373	-0.215593	-0.23044	-0.209607	0.0107733	-0.0360133	-0.0300267	-0.00161333	0.0360267	-0.0115333	0.00722667	-0.005	0.00978667	-0.0449733	0.00101333	0.02568	0.0503867	0.03148	0.0333733	0.03508	0.0349467	0.0114133	0.0238267	0.0136667
2015-06-07 08:59:00:000	June	15.049	35.52	7.52002	7.51	7.91	124.84	34.6	-66.5191	-69.3102	-66.3919	-0.200263	-0.0836134	-0.102563	-0.126087	-0.0961899	-0.119667	-0.0994332	-0.0910333	-0.131384	-0.184664	-0.230014	-0.24077	-0.22548	-0.23434	-0.239373	-0.235023	-0.208607	-0.19919	0.00544	-0.00606667	-0.01484	0.0100267	0.0520133	0.0347467	-0.00712	0.03164	0.0364533	0.02	0.0749333	0.0410267	0.0557733	0.0284	0.0136533	-0.0446933	-0.01628	0.00281333	0.00762667	-0.04052
2015-06-07 09:59:00:000	June	15.5265	35.53	7.54001	7.52	7.92	124.81	34.59	-66.8254	-78.3786	-68.3539	-0.256027	-0.0542268	-0.05709	-0.09252	-0.09575	-0.109027	-0.08908	-0.07626	-0.02511	-0.0942999	-0.0906	-0.132437	-0.160933	-0.17436	-0.20804	-0.174577	-0.198173	-0.25244	0.00117333	-0.00498667	0.0313867	0.02332	0.0900933	0.0526133	0.0388267	0.0517733	0.0414667	0.0787333	0.07804	0.112893	0.0303067	0.0545467	0.106387	0.0827067	0.0494667	0.0683867	0.0602667	0.103907
2015-06-07 10:59:00:000	June	20.9715	35.54	7.55001	7.52	7.92547	124.88	34.59	-66.9624	-77.6085	-73.4784	-0.271953	-0.0361868	-0.0410867	-0.0399666	-0.0458866	-0.0788665	-0.0168433	0.0151999	0.0169333	-0.193387	-0.16952	-0.196623	-0.201693	-0.220203	-0.219867	-0.168403	-0.17284	-0.209307	0.02312	0.0260533	0.0468	0.0923467	0.1114	0.13988	0.09284	0.0385333	0.0584667	0.0679067	0.0457867	0.0705067	0.0438133	0.00986667	0.00277333	-0.00994667	0.0337333	-0.00328	-0.08776	-0.226067
2015-06-07 11:59:00:000	June	13.741	35.58	7.56006	7.53427	7.93	124.84	34.63	-65.546	-79.8614	-66.648	-0.162853	-0.0521867	-0.0412298	-0.0455732	-0.0267666	0.000413313	0.0228201	0.0310668	-0.0154667	-0.0195666	-0.110867	-0.165073	-0.153953	-0.162143	-0.160773	-0.152567	-0.15444	-0.0957733	0.01784	0.04692	0.0770533	0.10504	0.125267	0.15512	0.14972	0.109133	0.10324	0.0629067	0.00064	0.00798667	0.00792	0.03944	0.0196533	-0.02052	-0.0162933	0.0110667	0.0107867	-0.06724
2015-06-07 12:59:00:000	June	12.895	35.6	7.60998	7.52573	7.94	124.39	34.6	-67.6	-78.9374	-70.9601	-0.171707	-0.0377733	0.000216682	0.02892	0.0455033	0.0531866	0.0679866	0.0696467	0.0899968	-0.0766267	-0.123093	-0.1105	-0.11432	-0.0928	-0.112573	-0.08989	-0.123787	-0.163154	0.0231733	0.109107	0.0905867	0.09516	0.0931467	0.0743067	0.114467	0.08188	0.0387733	0.00590667	-0.00472	-0.0233733	-0.0312933	-0.0084	0.0207333	-0.00553333	-0.03476	-0.049	-0.0474667	-0.0812533
2015-06-07 13:59:00:000	June	10.972	35.56	7.59002	7.51573	7.94	124.6	34.57	-67.0584	-80.1756	-70.8659	-0.04908	0.0837198	0.0463566	0.0739134	0.08924	0.102493	0.104857	0.140007	0.130056	-0.0488568	-0.0141067	-0.0237968	-0.0162668	-0.0264567	-0.0255201	-0.0096934	-0.0421599	-0.0478264	0.07348	0.0902533	0.0718133	0.0718133	0.0567867	0.11704	0.0802933	0.0556933	-0.00150667	-0.0288533	-0.0429067	-0.0648533	-0.0166133	0.00473333	0.0297867	0.01792	0.00766667	-0.0426267	-0.0636133	-0.103347
2015-06-07 14:59:00:000	June	12.2705	35.6	7.61004	7.54	7.94	124.39	34.6	-68.0542	-80.2588	-73.9578	-0.155947	-0.0448133	-0.0326933	-0.0162999	0.0151234	0.0172802	0.00939004	0.0337	0.0930501	0.0950003	0.0400666	0.0609867	0.0471933	0.0491	0.0234002	0.0292131	0.0206799	-0.00585338	-0.03952	-0.02444	-0.0161867	0.0178933	0.0460133	0.0551733	0.0470133	0.04248	0.0398533	0.0557333	-0.01296	-0.0234	-0.00254667	0.0216267	0.0502267	0.0136267	0.0246133	-0.0172533	-0.04916	-0.0654667
2015-06-07 15:59:00:000	June	10.925	35.62	7.65007	7.54	7.94547	123.35	34.58	-68.2091	-80.6111	-75.8142	-0.17392	-0.01152	0.01616	-0.0232733	-0.00946665	0.00117332	-0.00419336	-0.0156667	-0.0630999	0.0444233	0.0139734	-0.00973999	4.66445e-05	-0.00839666	-0.00162671	-0.00673669	0.0106	-0.0203333	0.0285867	-0.0227733	-0.00188	0.0154667	-0.00518667	0.0137867	0.0104267	0.00201333	0.00730666	-0.0178267	-0.0365067	-0.0714533	-0.0496533	-0.0388	-0.0174933	-0.000400002	-0.0180667	-0.0291467	-0.06272	-0.0644533
2015-06-07 16:59:00:000	June	10.464	35.6499	7.70993	7.53573	7.95	123.49	34.55	-68.215	-81.9702	-73.7209	-0.16338	-0.0258132	-0.01182	-0.0151733	-0.0229767	-0.00977327	0.00307329	0.0158999	0.0284166	-0.0559801	-0.06588	-0.00779332	-0.0236333	-0.0174433	-0.0168667	0.00391006	0.0171	0.0095501	-0.0238267	-0.00641333	-0.0296	-0.0337867	0.01904	0.00353333	-0.0272667	-0.0274667	-0.0207467	-0.0492933	-0.0221467	-0.03328	-0.0416933	-0.0403467	-0.0764667	-0.0372667	-0.0464133	-0.0279867	-0.107693	-0.125707
2015-06-07 17:59:00:000	June	10.7335	35.58	7.64994	7.51427	7.94453	124.01	34.54	-65.9142	-81.4441	-75.2379	-0.209436	0.0126134	-0.0227467	-0.0358334	-0.0232502	-0.0176801	-0.03217	-0.0219534	-0.0114367	-0.0150902	-0.00423974	-0.00438656	-0.0190666	0.00834341	0.00926664	0.00985666	-0.0163599	-0.0271262	-0.0335067	-0.00194667	-0.0367067	-0.0430533	-0.0502133	-0.02248	-0.0197733	0.00154667	-0.0542933	-0.03644	-0.0544667	-0.0754533	-0.10468	-0.0916667	-0.143907	-0.0772133	-0.102827	-0.10708	-0.122747	-0.127773
2015-06-07 18:59:00:000	June	10.8015	35.6	7.59998	7.53	7.94	123.91	34.61	-66.352	-75.8611	-77.0584	-0.216243	-0.13976	-0.157603	-0.165687	-0.1618	-0.16972	-0.134213	-0.10698	-0.102797	-0.0820899	-0.157107	-0.17453	-0.137966	-0.0832232	-0.0225199	0.0265001	0.0388534	0.0020866	-0.02876	-0.0665333	-0.0803867	-0.08228	-0.08512	-0.0916133	-0.07076	-0.0611733	-0.05432	-0.0655333	-0.0947467	-0.111333	-0.11504	-0.10444	-0.0972533	-0.163747	-0.16252	-0.14476	-0.14244	-0.131827
2015-06-07 19:59:00:000	June	10.9005	35.61	7.57999	7.53	7.94	124.19	34.64	-66.7007	-79.814	-75.2664	-0.26552	-0.14572	-0.148327	-0.17624	-0.198763	-0.183707	-0.212967	-0.157007	-0.113257	-0.151837	-0.200653	-0.233963	-0.252293	-0.229783	-0.19328	-0.14408	-0.111753	-0.0754369	-0.0478133	-0.0525867	-0.0432667	0.01452	0.00757333	-0.0453333	-0.04864	-0.0232933	-0.0453733	-0.06608	-0.11432	-0.0978533	-0.110547	-0.12008	-0.126493	-0.135973	-0.0942533	-0.142987	-0.173627	-0.1974
2015-06-07 20:59:00:000	June	12.2635	35.61	7.56998	7.53	7.94	124.64	34.65	-67.3026	-81.0409	-72.9089	-0.238763	-0.0942132	-0.101497	-0.144573	-0.13486	-0.148853	-0.1948	-0.225593	-0.241977	-0.0695501	-0.114867	-0.132013	-0.167667	-0.19472	-0.24796	-0.240833	-0.242567	-0.22255	-0.00656	-0.0412	-0.0644533	-0.0442533	-0.0552	-0.0506133	-0.0433067	-0.0864533	-0.0651867	-0.05072	-0.0583867	-0.04852	-0.04004	-0.02788	-0.0564133	-0.0604267	-0.0748933	-0.29508	-0.28128	-0.269
2015-06-07 21:59:00:000	June	12.963	35.59	7.54999	7.51573	7.94	124.43	34.65	-67.9864	-80.3729	-76.3097	-0.21478	-0.0737468	-0.151613	-0.206293	-0.195173	-0.208853	-0.200967	-0.192473	-0.20479	-0.12503	-0.15248	-0.170863	-0.17902	-0.211107	-0.22856	-0.232693	-0.225013	-0.245013	-0.04588	-0.0770267	-0.07924	-0.08528	-0.0642133	-0.0648267	-0.0528267	-0.0390667	-0.0981067	-0.0908533	-0.0646933	-0.02524	-0.01896	-0.0372533	0.00816	-0.01924	-0.06352	-0.0676	-0.0851333	-0.199973
2015-06-07 22:59:00:000	June	17.7615	35.57	7.54001	7.51	7.93	124.15	34.63	-67.1514	-81.7361	-72.2398	-0.290143	-0.21476	-0.245664	-0.2384	-0.225647	-0.228093	-0.167357	-0.16364	-0.178873	-0.100303	-0.142187	-0.17237	-0.165767	-0.180153	-0.165066	-0.151703	-0.142826	-0.14106	-0.132293	-0.11456	-0.11108	-0.0774267	-0.0815467	-0.0923333	-0.105667	-0.0709467	-0.0869333	-0.0702933	-0.06356	-0.05252	-0.0626	-0.0162533	-0.00157333	0.00517333	-0.02812	-0.132707	-0.2272	-0.248693
2015-06-07 23:59:00:000	June	17.5306	35.5701	7.55007	7.51853	7.92	124.39	34.62	-68.0228	-82.7504	-60.3495	-0.256347	-0.207546	-0.264587	-0.318333	-0.32434	-0.297733	-0.25529	-0.263427	-0.270193	-0.0560765	-0.126027	-0.13454	-0.181933	-0.194707	-0.221667	-0.23307	-0.242873	-0.259656	-0.134613	-0.172267	-0.15404	-0.1202	0.0151467	-0.00726667	-0.0426133	-0.0567333	-0.07644	-0.07092	-0.0783867	-0.0677067	-0.05808	-0.0767467	-0.06436	-0.0234	-0.0365333	-0.0620933	-0.0509467	-0.05028
2015-06-08 00:59:00:000	June	16.8599	35.6501	7.61004	7.55427	7.93547	123.28	34.65	-66.9296	-81.884	-75.0708	-0.16614	-0.0387069	-0.0283169	-0.0907469	-0.184127	-0.272747	-0.297147	-0.287187	-0.320387	-0.0325567	-0.12204	-0.1792	-0.223753	-0.225207	-0.245947	-0.22218	-0.207267	-0.158733	-0.0864	-0.13916	-0.210813	-0.192467	-0.186453	-0.217147	-0.15516	-0.13048	-0.08824	-0.0739467	-0.0311467	-0.05348	-0.0806133	-0.101773	-0.1102	-0.139213	-0.0617467	-0.0481067	-0.102187	-0.09188
2015-06-08 01:59:00:000	June	28.208	35.72	7.65001	7.6	7.96547	123.63	34.69	-66.63	-80.807	-70.7695	-0.184416	-0.119733	-0.176096	-0.21392	-0.227983	-0.262267	-0.313146	-0.32042	-0.375103	-0.00933316	-0.0504666	-0.0439465	-0.0678798	-0.169833	-0.175053	-0.231097	-0.256474	-0.28929	-0.177093	-0.251253	-0.21676	-0.184107	-0.18324	-0.224813	-0.194933	-0.200827	-0.17172	-0.150973	-0.16236	-0.14404	-0.120013	-0.116627	-0.111973	-0.0669867	-0.117067	-0.0946	-0.0312	-0.08504
2015-06-08 02:59:00:000	June	14.033	35.71	7.66001	7.59427	7.99	123.8	34.67	-66.5907	-79.2133	-76.7568	-0.0639167	-0.0577999	-0.10678	-0.132606	-0.143663	-0.1336	-0.15927	-0.18844	-0.20234	0.0497867	-0.06968	-0.0630732	-0.0748269	-0.10282	-0.150467	-0.18945	-0.235367	-0.253883	-0.1016	-0.10016	-0.11708	-0.131893	-0.129173	-0.12564	-0.1586	-0.16588	-0.146267	-0.123267	-0.126067	-0.172467	-0.158267	-0.150227	-0.09208	-0.0881733	-0.119267	-0.159507	-0.09496	-0.00638667
2015-06-08 03:59:00:000	June	12.535	35.72	7.66998	7.59573	8	124.22	34.67	-64.5404	-78.6081	-79.4577	-0.11474	-0.05744	-0.0695834	-0.120227	-0.14147	-0.18268	-0.198297	-0.219907	-0.233907	0.02756	-0.135773	-0.124123	-0.118173	-0.152603	-0.203853	-0.214287	-0.232147	-0.233647	-0.0411733	-0.0261467	-0.0749333	-0.103693	-0.12236	-0.131947	-0.09904	-0.0834	-0.09456	-0.100587	-0.10288	-0.108867	-0.0600133	-0.08112	-0.0854267	-0.101573	-0.152613	-0.0494	-0.0255467	-0.0598
2015-06-08 04:59:00:000	June	11.8965	35.7	7.64996	7.58427	8	124.12	34.67	-69.5362	-80.6704	-78.1682	-0.12573	-0.0216797	-0.0233497	-0.039513	-0.0856064	-0.0774535	-0.0847068	-0.13576	-0.171993	0.0479801	-0.0452534	-0.0266766	-0.0424801	-0.0608235	-0.10956	-0.15707	-0.217047	-0.253163	-0.0169067	-0.0414667	-0.0530933	-0.112013	-0.0812533	-0.0422533	-0.0514	-0.0526533	-0.0881867	-0.0637733	0.0122933	-0.0184267	-0.0442	-0.0642133	-0.04904	-0.0574267	-0.06164	-0.0972933	-0.0974533	-0.101013
2015-06-08 05:59:00:000	June	12.454	35.69	7.61001	7.58	8	124.39	34.69	-69.5825	-80.314	-74.6122	-0.107673	-0.0642399	-0.0563466	-0.0957534	-0.11221	-0.128733	-0.120457	-0.130587	-0.0840867	-0.0938635	-0.20228	-0.199233	-0.191833	-0.164743	-0.16032	-0.202447	-0.2034	-0.234634	0.0404133	0.00705333	-0.0354	-0.0426	-0.0367067	0.00854667	0.0078	0.0115067	0.0113733	0.0137733	0.0456533	0.0537867	0.0120533	0.01384	-0.0219467	-0.0202	-0.07464	-0.10864	-0.0894933	-0.0916267
2015-06-08 06:59:00:000	June	13.443	35.7	7.62002	7.59	8	123.91	34.7	-69.4106	-81.8427	-76.5895	-0.131053	-0.0461867	-0.0546067	-0.0726067	-0.105937	-0.100933	-0.0774	-0.04802	-0.0653699	-0.07757	-0.149187	-0.15878	-0.139793	-0.148327	-0.14844	-0.0966966	-0.0869733	-0.10314	-0.0199333	-0.00906667	0.006	0.03176	0.01484	0.05648	0.02308	0.00736	0.0475067	0.0359867	0.0322667	0.0487333	0.02916	0.01696	0.0224133	-0.0082	0.00713333	-0.0667467	-0.0382267	-0.0447733
2015-06-08 07:59:00:000	June	12.687	35.71	7.64001	7.57427	8	124.53	34.69	-68.7092	-79.4268	-76.6695	-0.0848499	-0.0110666	-0.00501007	0.00057991	0.01268	0.0290266	0.0824266	0.06862	0.0691034	0.025647	0.0134135	0.0225169	0.00865349	0.0244303	-0.00455985	0.0163668	0.0221401	0.0212235	-0.0174533	-0.0232	-0.01488	0.0126267	0	-0.00998667	-0.0170667	-0.00969333	0.0228	0.0166533	0.00748	0.02536	0.02124	0.0245467	0.01488	0.0470533	0.0371467	0.0678133	0.00756	-0.02964
2015-06-08 08:59:00:000	June	11.67	35.7	7.65006	7.59427	8	124.81	34.67	-68.9679	-76.4092	-77.0751	-0.0548402	0.00396014	0.00054997	0.00914009	-0.00138013	-0.00365344	-0.0145367	0.00127331	0.0524234	0.0640466	-0.0299867	0.00715678	0.01536	0.0347733	0.0408266	0.0171433	0.0504133	0.132513	-0.0107333	0.000786667	0.02292	0.0189067	0.0247467	0.0527067	0.04352	0.07568	0.0476	0.0414933	-0.00182667	0.0453467	0.05324	0.0683467	0.0601867	0.0694667	0.06632	0.0341067	0.03752	-0.0704533
2015-06-08 09:59:00:000	June	11.5715	35.74	7.69994	7.6	8	124.71	34.66	-69.7001	-79.762	-74.945	-0.0348667	0.0117333	0.0392001	0.0329534	0.0460367	0.0628	0.08243	0.07806	0.08921	0.0397335	0.0321333	0.03991	0.03714	0.0555	0.0962933	0.07462	0.0894733	0.0702566	0.0137467	0.00649333	0.03468	0.0610133	0.0655733	0.132173	0.0780133	0.09472	0.0760267	0.02024	0.0336933	0.0398667	0.05184	0.09116	0.0870133	0.09452	0.107947	0.140947	0.086	0.0144133
2015-06-08 10:59:00:000	June	13.2805	35.73	7.64998	7.59	8	124.08	34.7	-68.7749	-81.0315	-73.3545	-0.0378733	0.0442933	0.0492101	0.06268	0.05795	0.117027	0.0957101	0.120767	0.134183	0.156177	0.0442935	0.0388301	0.0473067	0.0657534	0.0539066	0.0368235	0.0539533	0.0787034	0.0113867	0.0285867	0.06244	0.0345333	0.08888	0.08424	0.112533	0.119427	0.0974267	0.0576267	0.0552533	0.0467867	0.05196	0.0674933	0.13852	0.0958533	0.100373	0.120747	0.0896933	0.0661867
2015-06-08 11:59:00:000	June	12.68	35.72	7.62999	7.59	8	124.71	34.71	-66.6919	-81.5694	-70.6677	0.0402201	0.105987	0.160137	0.139033	0.15864	0.19044	0.177593	0.17186	0.175576	0.105953	0.0857868	0.123067	0.120413	0.10308	0.0933868	0.103827	0.0781601	0.0172935	0.0315733	0.0850067	0.0569333	0.09556	0.0804533	0.0787933	0.0960667	0.0769867	0.0177333	0.0372733	0.00799333	0.0614667	0.0929667	0.114147	0.0833733	0.10588	0.1017	0.08936	0.0460867	-0.0201667
2015-06-08 12:59:00:000	June	12.021	35.72	7.61999	7.59	8	124.85	34.72	-67.9452	-79.0925	-76.513	0.0517834	0.0954	0.1198	0.125827	0.180263	0.143733	0.154403	0.168647	0.13063	0.18448	0.156947	0.14597	0.140667	0.164963	0.155787	0.179733	0.139153	0.0458034	0.0324667	0.06264	0.0754933	0.0855733	0.0796533	0.0917867	0.0925733	0.06508	0.08508	0.06928	0.0331333	0.02396	0.0288533	0.0403467	0.0730533	0.113	0.10884	0.08096	0.02152	-0.0120533
2015-06-08 13:59:00:000	June	13.893	35.72	7.60999	7.6	8	124.85	34.73	-66.5752	-81.8297	-74.9807	0.0727635	0.139147	0.176807	0.21462	0.235293	0.258547	0.293046	0.295106	0.361907	0.172363	0.15108	0.175913	0.188527	0.19091	0.19464	0.164083	0.18258	0.186397	0.0837867	0.0903333	0.104107	0.14396	0.131373	0.151253	0.118693	0.0571067	0.0971467	0.0714267	0.0453067	0.05864	0.0569467	0.0735067	0.0126267	0.09024	0.0749067	0.137787	0.172267	0.16772
2015-06-08 14:59:00:000	June	12.9945	35.7	7.59999	7.58	8	124.85	34.72	-67.7297	-79.4211	-74.0881	0.1571	0.201867	0.239173	0.2567	0.283477	0.287413	0.29917	0.299633	0.305916	0.286093	0.228093	0.266427	0.252133	0.27816	0.27444	0.2539	0.2582	0.2317	0.08944	0.0802	0.126707	0.126867	0.108547	0.103133	0.0936	0.141413	0.140893	0.0859333	0.0805467	0.0532933	0.0882933	0.100427	0.132507	0.0946267	0.0488533	-0.06724	0.104573	0.156093
2015-06-08 15:59:00:000	June	12.8105	35.69	7.58999	7.58	8	124.22	34.71	-65.9064	-75.9249	-69.3994	0.0615967	0.15468	0.204163	0.210387	0.24313	0.281747	0.274703	0.28834	0.307557	0.244327	0.256093	0.24944	0.260173	0.263427	0.266653	0.2619	0.250273	0.222357	0.0461733	0.07612	0.112787	0.110973	0.11368	0.102	0.100253	0.13304	0.137067	0.201733	0.177933	0.1992	0.13044	0.145347	0.16368	0.110587	0.00393334	-0.13816	-0.20292	-0.25536
2015-06-08 16:59:00:000	June	11.4245	35.65	7.57997	7.56	7.99	124.78	34.68	-66.8642	-78.3928	-67.218	0.0401197	0.103187	0.16109	0.197493	0.203257	0.19692	0.234327	0.254067	0.284666	0.20956	0.17196	0.241413	0.276013	0.245343	0.274933	0.254247	0.276627	0.362627	0.0347333	0.0548267	0.0700533	0.108147	0.10532	0.100613	0.110253	0.0788	0.108587	0.11796	0.112893	0.134107	0.184867	0.141533	0.10364	0.0546933	0.05932	0.00669333	0.0125467	-0.00333334
2015-06-08 17:59:00:000	June	13.7215	35.6299	7.54995	7.52147	7.98	124.74	34.69	-67.8119	-77.6678	-67.387	-0.0617266	0.0727065	0.158377	0.184847	0.239987	0.251334	0.24617	0.271867	0.268033	0.106187	0.17232	0.186437	0.242907	0.234927	0.265107	0.254417	0.2729	0.298883	0.0342933	0.03404	0.0685867	0.110027	0.123547	0.136427	0.128	0.0946933	0.0852133	0.0827467	0.10116	0.14624	0.132507	0.1308	0.139613	0.122933	0.0944133	0.0142933	0.0443067	0.08648
2015-06-08 18:59:00:000	June	12.349	35.54	7.50998	7.49	7.94453	124.6	34.63	-66.2134	-76.1731	-70.2772	-0.07145	0.1756	0.187727	0.183613	0.1895	0.199747	0.22521	0.2143	0.17165	0.11124	0.27884	0.296703	0.299193	0.299083	0.259227	0.290117	0.299567	0.337817	0.0254133	0.0528533	0.09512	0.105547	0.0841733	0.08792	0.109133	0.116973	0.123853	0.139187	0.0991467	0.0693067	0.0701467	0.11424	0.16184	0.141027	0.19172	0.165827	0.120347	0.0820267
2015-06-08 19:59:00:000	June	11.055	35.5099	7.48997	7.47573	7.92	124.01	34.62	-67.473	-77.3461	-69.5658	-0.1059	0.0886666	0.141447	0.161627	0.169347	0.176307	0.211677	0.2283	0.265383	0.0778	0.236534	0.221797	0.2418	0.234843	0.29308	0.253227	0.25546	0.248143	0.0181867	0.0104667	0.0435333	0.0545467	0.02844	0.000613334	-0.02028	-0.0298667	-0.03208	-0.0378667	-0.06628	-0.105853	-0.0648933	0.00553333	0.0522267	0.0730133	0.057	0.0377467	-0.02612	-0.06992
2015-06-08 20:59:00:000	June	12.1005	35.4399	7.45993	7.43573	7.89453	124.56	34.57	-64.8158	-78.6118	-67.8117	-0.13048	0.0642531	0.0981565	0.133053	0.15876	0.172026	0.2039	0.21528	0.20308	0.155187	0.26852	0.26652	0.292	0.29004	0.266213	0.313183	0.29298	0.335597	-0.0647333	-0.06384	0.00185333	0.0570667	0.0967333	0.0153867	0.00102667	-0.0201867	-0.02732	-0.06132	-0.123773	-0.133093	-0.17424	-0.177413	-0.09244	-0.0622667	-0.0130133	0.0278	0.00212	-0.0439467
2015-06-08 21:59:00:000	June	12.124	35.3399	7.39993	7.3604	7.85453	124.66	34.52	-64.1098	-76.3823	-74.5397	-0.144353	0.0775467	0.143343	0.138347	0.121	0.11752	0.14871	0.167307	0.189673	0.01395	0.250133	0.274527	0.30664	0.333613	0.317067	0.3353	0.317087	0.290303	-0.0313067	0.00772	0.0592267	0.0439467	0.0796667	0.0740933	0.10796	0.105373	0.09524	0.0469733	0.0376133	0.00546667	-0.0276933	-0.0502667	-0.0786933	-0.0952533	-0.144827	-0.117973	-0.0822533	-0.119507
2015-06-08 22:59:00:000	June	12.462	35.2399	7.33997	7.36602	7.79453	124.49	34.48	-65.9812	-73.6187	-68.139	-0.156353	0.0571092	0.105984	0.101034	0.0893594	0.082645	0.112991	0.129432	0.149923	0.0378563	0.237946	0.257323	0.287515	0.314113	0.303942	0.318425	0.297212	0.262928	-0.0806533	-0.0580267	-0.00593333	-0.00304	0.0365733	0.0286933	0.0382267	0.0048	-0.0260667	-0.0532533	-0.1	-0.0897867	-0.0897733	-0.106947	-0.11228	-0.186613	-0.19064	-0.210653	-0.12828	-0.0734133
2015-06-08 23:59:00:000	June	13.962	35.19	7.30998	7.37165	7.75453	123.31	34.45	-64.0832	-74.7205	-65.2433	-0.168353	0.0366717	0.0686246	0.0637217	0.0577187	0.04777	0.0772725	0.0915567	0.110173	0.0617625	0.225758	0.24012	0.26839	0.294613	0.290817	0.30155	0.277337	0.235553	-0.10624	-0.07268	-0.08788	-0.0603867	-0.0747733	-0.09272	-0.129987	-0.135613	-0.12112	-0.1588	-0.240613	-0.185413	-0.198507	-0.162267	-0.160253	-0.105227	-0.0738133	-0.09212	-0.102453	-0.0578933
2015-06-09 00:59:00:000	June	16.4485	35.14	7.29	7.37728	7.72	123.66	34.42	-65.3438	-75.1848	-67.9362	-0.180353	0.0162342	0.0312652	0.0264092	0.0260781	0.012895	0.0415538	0.0536817	0.0704234	0.0856688	0.213571	0.222917	0.249265	0.275113	0.277692	0.284675	0.257462	0.208178	-0.09908	-0.0992267	-0.12168	-0.13196	-0.13836	-0.143947	-0.129427	-0.175	-0.156347	-0.122267	-0.110413	-0.0774533	-0.0809733	-0.0993467	-0.07472	-0.0295867	-0.0156533	0.01884	-0.0411467	-0.03004
2015-06-09 01:59:00:000	June	16.0155	35.1401	7.29004	7.3829	7.7	124.42	34.42	-63.9607	-70.6948	-67.5233	-0.192353	-0.00420332	-0.00609414	-0.0109033	-0.00556248	-0.02198	0.00583503	0.0158067	0.0306734	0.109575	0.201383	0.205714	0.23014	0.255613	0.264567	0.2678	0.237587	0.180803	-0.191013	-0.198	-0.225467	-0.199067	-0.224973	-0.200907	-0.189027	-0.160987	-0.14392	-0.148	-0.11244	-0.16468	-0.146987	-0.143173	-0.109027	-0.0592933	0.0258133	0.03552	0.00185333	-0.0151333
2015-06-09 02:59:00:000	June	15.7205	35.1802	7.33013	7.38852	7.7	124.63	34.42	-67.4498	-73.2581	-73.7492	-0.204353	-0.0246408	-0.0434535	-0.0482158	-0.0372031	-0.056855	-0.0298837	-0.0220683	-0.00907663	0.133481	0.189196	0.188511	0.211015	0.236113	0.251442	0.250925	0.217712	0.153428	-0.20648	-0.190347	-0.205133	-0.221533	-0.143573	-0.157387	-0.14184	-0.179427	-0.16776	-0.11316	-0.104053	-0.0628933	-0.11004	-0.1098	-0.15004	-0.101493	-0.0726	-0.0410933	-0.0284	-0.02556
2015-06-09 03:59:00:000	June	18.8175	35.3901	7.45006	7.47	7.75547	124.46	34.53	-62.7525	-72.915	-66.9373	-0.197097	-0.110013	-0.13242	-0.1484	-0.1401	-0.15152	-0.169233	-0.175913	-0.167963	0.0656601	-0.00997335	0.0356332	-0.00276668	-0.0342367	-0.0422667	-0.0526466	-0.0388666	-0.0272666	-0.11456	-0.118987	-0.140213	-0.141813	-0.1454	-0.143027	-0.0981733	-0.0617467	-0.0248667	-0.00618667	-0.0513467	-0.0959333	-0.143333	-0.187733	-0.16688	-0.14876	-0.0690667	-0.04364	-0.0247067	-0.0699867
2015-06-09 04:59:00:000	June	15.966	35.45	7.49997	7.46	7.83	124.39	34.54	-65.6101	-74.6301	-71.2564	-0.149337	-0.0329867	-0.00589	-0.03852	-0.06588	-0.0412532	-0.0449333	-0.0409267	-0.0383099	-0.17791	-0.162027	-0.165707	-0.162653	-0.15439	-0.170147	-0.190213	-0.187447	-0.15343	0.0791067	0.0483333	0.06228	0.04268	0.03408	0.0272667	0.0230133	-0.0166	-0.06592	-0.0506533	-0.03356	-0.0300667	-0.0604533	-0.0797867	-0.124947	-0.120013	-0.113267	-0.117973	-0.0833867	-0.05196
2015-06-09 05:59:00:000	June	13.185	35.4501	7.47006	7.49427	7.85547	124.7	34.57	-65.5166	-75.8723	-72.7187	-0.15729	-0.0698402	-0.1081	-0.132093	-0.152697	-0.160067	-0.17321	-0.201567	-0.193283	-0.30897	-0.376387	-0.387574	-0.393587	-0.41156	-0.412933	-0.402347	-0.38842	-0.418304	0.0953867	0.0518	0.0100133	0.000973334	-0.0472533	-0.02808	-0.0610533	-0.0492533	-0.0123733	0.02408	0.00272	0.05536	0.0912133	0.0937733	0.0817333	0.0883333	0.0691333	0.00206667	-0.01364	-0.0466267
2015-06-09 06:59:00:000	June	12.354	35.56	7.52004	7.53	7.88547	124.6	34.64	-66.1445	-73.8899	-72.8943	-0.0809866	-0.0427866	-0.0904633	-0.111733	-0.142863	-0.18072	-0.18822	-0.174747	-0.136613	-0.163053	-0.23372	-0.242297	-0.262387	-0.288687	-0.2894	-0.300897	-0.3193	-0.315983	0.0603333	-0.0076	-0.0146133	-0.0110267	0.0406667	-0.0153067	-0.0238667	-0.0249733	-0.00634666	0.0289867	0.0296	0.0231733	0.01448	-0.000680002	0.04508	0.0176933	-0.00149334	0.00523999	0.0755333	0.0876267
2015-06-09 07:59:00:000	June	12.9265	35.61	7.56002	7.55	7.92	124.12	34.66	-63.7065	-72.3734	-69.7859	-0.0646299	-0.00741335	-0.0485467	-0.0615599	-0.0558932	-0.0253866	0.0244868	0.0615134	0.13683	-0.108317	-0.200133	-0.19722	-0.224707	-0.231163	-0.207453	-0.230827	-0.20196	-0.172993	0.0578133	0.0473333	0.10352	0.119667	0.138987	0.13256	0.12	0.123427	0.112533	0.122813	0.08324	0.140533	0.145773	0.134787	0.115027	0.07948	0.0821867	0.05864	0.0531067	0.0788667
2015-06-09 08:59:00:000	June	15.0475	35.63	7.58001	7.55427	7.94547	124.85	34.66	-66.9385	-76.9566	-73.662	0.0158298	0.05168	0.0451267	0.0597401	0.0483634	0.0463201	0.0304367	0.05054	0.00332319	-0.117887	-0.177587	-0.16287	-0.15846	-0.16498	-0.172187	-0.16728	-0.143033	-0.125217	0.124307	0.118627	0.0773733	0.111547	0.134333	0.111093	0.0994533	0.127667	0.148387	0.159133	0.1646	0.188427	0.19344	0.16808	0.146427	0.127413	0.09984	0.0924	0.0707867	0.120187
2015-06-09 09:59:00:000	June	13.2835	35.65	7.59002	7.58	7.96547	124.78	34.67	-69.8308	-77.4111	-66.8632	0.0274434	0.0206266	0.0296333	0.00401999	-0.00726336	-0.00982668	0.02955	0.0782934	0.117927	-0.0591699	-0.145787	-0.208107	-0.19868	-0.160863	-0.185107	-0.174827	-0.08698	0.0244366	0.0921067	0.0596	0.10872	0.128853	0.133533	0.0645867	0.05692	0.1112	0.130427	0.170867	0.147373	0.149907	0.140053	0.08856	0.0868533	0.07108	-0.0120533	0.01892	0.0152133	-0.0442667
2015-06-09 10:59:00:000	June	13.2545	35.66	7.61004	7.57	7.98	124.71	34.66	-71.9159	-77.0411	-70.8616	-0.0206134	0.0747202	0.06055	0.0726734	0.0449767	0.0227333	0.0555967	0.0376266	0.0498265	0.0877703	-0.0666133	-0.0485699	-0.0571998	-0.04488	-0.0248533	-0.0584	-0.0682933	-0.0840266	0.0715733	0.04204	0.0456533	0.00532	0.07264	0.0872133	0.05068	0.06604	0.0840933	0.0863067	0.113373	0.160293	0.184427	0.142573	0.09832	0.0738667	0.03156	0.06248	0.00842667	-0.0663867
2015-06-09 11:59:00:000	June	15.2765	35.67	7.64997	7.57	7.98	124.75	34.63	-72.6462	-81.4008	-76.3291	0.00408998	0.00923994	0.04876	0.02598	0.0300001	0.0380267	0.0671434	0.0943867	0.12842	0.109834	0.029	0.0242535	0.0789666	0.0951198	0.12852	0.12573	0.124107	0.144373	-0.0171333	-0.01416	0.0215467	0.0361467	0.0248667	0.037	0.0586933	0.0896533	0.07484	0.102613	0.0602267	0.10816	0.102853	0.118107	0.103853	0.114133	0.0778933	0.07304	0.0338533	0.0618933
2015-06-09 12:59:00:000	June	19.2975	35.66	7.62004	7.56	7.98	124.44	34.65	-73.3301	-66.1587	-72.1045	-0.0705301	0.0394533	0.103217	0.149787	0.116767	0.13508	0.13234	0.16602	0.21797	-0.0604234	-0.0295067	-0.0240633	0.0212733	0.04388	0.0491866	0.0530033	0.05522	0.0663367	0.0476933	0.09476	0.1122	0.123267	0.13404	0.124613	0.1598	0.176707	0.142093	0.119507	0.101253	0.0509867	-0.0435467	-0.0526533	-0.02032	-0.0279467	0.000720004	-0.09964	-0.107467	-0.21444
2015-06-09 13:59:00:000	June	14.1125	35.66	7.65993	7.56	7.98	124.61	34.61	-73.5559	-81.038	-75.5756	0.00271675	0.0296666	0.0371166	0.0395466	0.0350965	0.0601067	0.0401366	0.0407867	0.0687866	0.158573	0.0303068	0.0601699	0.067	0.0589499	0.0680932	0.0461599	0.0462533	0.0840869	-0.0246933	-0.0239867	0.0138267	0.0282533	0.06012	0.0604133	0.114067	0.119307	0.127693	0.11688	0.0842933	0.0544	0.0505067	0.0109867	-0.0157333	-0.03	-0.04112	-0.108293	-0.1278	-0.33684
2015-06-09 14:59:00:000	June	17.286	35.66	7.6	7.57	7.98	124.51	34.67	-71.8859	-79.2592	-64.7534	-0.0237701	0.0254799	0.01728	0.03412	0.0766201	0.0469201	0.0877601	0.0863401	0.0904899	0.13494	0.0772401	0.102497	0.0656465	0.0919866	0.0764265	0.0723766	0.103427	0.101827	0.00132	-0.00908	0.0300533	0.0191867	0.02184	-0.0121333	-0.0350267	0.00474667	0.06852	0.08716	0.07972	0.0654933	0.07856	-0.00166667	-0.03728	-0.0172	-0.0323467	-0.0835867	0.0234533	-0.0787867
2015-06-09 15:59:00:000	June	11.6825	35.6599	7.60004	7.57	7.98	124.75	34.67	-69.2816	-81.7051	-71.3701	-0.0183299	-0.0371467	-0.00859672	-0.00282668	0.0329733	0.0475334	0.0718333	0.0760533	0.116853	0.0266701	0.0361199	0.0465867	0.0426534	0.04439	0.077	0.0675967	0.11494	0.105324	-0.0436533	0.0204133	0.0096	0.01604	-0.0169733	-0.0398	-0.0450667	0.00450667	0.0414133	0.0763067	0.0486267	0.0587733	0.01868	0.0118267	0.01356	0.0474667	0.0169467	0.00822667	0.00546667	-0.0583333
2015-06-09 16:59:00:000	June	11.2915	35.61	7.64	7.54573	7.98	124.23	34.58	-68.1526	-79.2173	-64.6518	0.00536991	0.00745331	0.0233533	0.0323801	0.0358766	0.0506	0.0357768	0.0532735	0.0774903	0.0177334	0.0133999	0.01835	0.0397067	0.0035333	0.0185201	0.04883	0.06078	0.0855301	0.00818667	-0.0078	0.00890667	-0.00198667	-0.0259867	-0.0416533	-0.0226933	-0.0774933	-0.0910533	-0.00857333	0.00706667	0.0633733	0.0218133	0.03944	0.0411867	0.01652	-0.0291867	-0.0376	-0.0288933	0.03468
2015-06-09 17:59:00:000	June	10.1605	35.58	7.63996	7.53	7.96453	124.3	34.55	-66.7954	-77.7736	-59.0692	-0.116154	-0.08072	-0.0300566	-0.0156066	-0.0267566	-0.0102533	-0.0446667	-0.0435799	-0.0990632	0.0501367	0.0122533	0.00804339	0.0172532	0.0534733	0.0354665	0.0452433	0.05288	0.0621467	-0.0742533	-0.0293867	-0.0663733	-0.0854933	-0.0778	-0.0260533	-0.00236	-0.00354667	-0.00112	0.0787733	0.0894267	0.0609733	0.0565333	0.0842133	0.0512533	0.0002	0.00589333	-0.00721333	-0.00929333	-0.06208
2015-06-09 18:59:00:000	June	9.7545	35.54	7.59996	7.54	7.96	124.68	34.54	-67.8687	-78.1505	-59.9395	-0.17868	-0.175013	-0.208663	-0.214673	-0.185353	-0.18496	-0.193387	-0.152053	-0.12582	0.0723634	0.00868009	0.0206401	0.0286467	0.0252334	0.0370667	0.0291167	0.0581799	0.110963	-0.19016	-0.207813	-0.179373	-0.118747	-0.105933	-0.0497733	-0.0381333	0.0138933	0.0421467	0.0510667	0.0690667	0.0402533	-0.0107867	0.03956	0.0191067	0.0275867	0.0266133	0.01888	0.0188	-0.0154267
2015-06-09 19:59:00:000	June	9.08	35.51	7.55999	7.5	7.94727	124.3	34.55	-67.9073	-80.4933	-63.7491	-0.0923731	-0.109973	-0.120953	-0.139467	-0.0894001	-0.0637869	-0.0643502	-0.0387268	-0.0693436	0.043797	-0.00785334	-0.00527668	0.00540003	-0.0225633	-0.00529332	-0.00306988	0.0244734	0.0275566	-0.0937733	-0.0791067	-0.0636333	-0.07618	-0.01848	-0.0221	0.0247467	0.0434933	0.0500733	0.03048	0.00914667	-0.0160267	-0.0191533	0.02232	-0.0101467	0.01734	0.0228133	0.05514	0.06462	0.0335867
2015-06-09 20:59:00:000	June	9.063	35.47	7.55004	7.47	7.92453	124.16	34.52	-66.8579	-81.0451	-64.6531	-0.0685267	-0.0160267	-0.00383674	-0.00693344	-0.00691012	-0.0177734	-0.0247933	-0.0401667	-0.0984501	0.00175643	-0.0498266	-0.04982	-0.0253266	-0.0212434	-0.0276534	-0.02883	-0.00515993	-0.03506	0.02732	-0.00777333	0.0126667	-0.06404	-0.0713333	-0.06744	-0.0118	0.01312	0.0629467	0.0587333	-0.00177333	0.0064	0.00229333	0.00549333	0.0123067	0.00317333	-0.0256133	-0.0488933	-0.163787	-0.150493
2015-06-09 21:59:00:000	June	8.775	35.45	7.58997	7.46573	7.9	124.44	34.46	-63.0299	-78.6011	-67.7684	-0.147573	-0.0245068	-0.0246401	-0.0308267	-0.0211634	-0.0256266	-0.03948	-0.0174066	-0.00302326	-0.0404232	-0.05564	-0.04858	-0.0383934	-0.0469167	-0.01532	-0.0416467	-0.0893133	-0.17443	0.00226666	0.02728	-0.0541333	-0.0212133	-0.0559867	-0.07924	-0.0775867	-0.0478667	-0.0838933	-0.0274267	0.0315867	0.0317067	0.09864	0.0764267	0.06108	0.04252	0.0238933	0.01108	-0.0506533	-0.14568
2015-06-09 22:59:00:000	June	9.3635	35.4601	7.55998	7.46707	7.89	123.47	34.5	-64.451	-79.7075	-64.8941	-0.207247	-0.0892134	-0.0661	-0.0724	-0.06367	-0.0375733	-0.0489966	-0.0477533	0.0163299	-0.0981668	-0.0455332	-0.0228467	-0.0287866	-0.0391566	-0.02888	-0.0449899	-0.0375733	-0.0338065	-0.05324	-0.03368	-0.0265067	-0.02756	-0.0380533	-0.02296	0.00168	-0.00289333	0.01012	0.0710533	0.0982	0.0682	0.0887333	0.110973	0.0971467	0.114813	0.115947	0.106027	0.0402533	0.00629333
2015-06-09 23:59:00:000	June	7.9265	35.5201	7.54002	7.51427	7.89	123.26	34.58	-62.9178	-80.3092	-61.545	-0.22705	-0.1252	-0.200197	-0.19498	-0.148133	-0.12328	-0.0954333	-0.111247	-0.0897298	-0.16357	-0.19112	-0.185293	-0.131133	-0.0475732	-0.0419332	-0.0363067	-0.0437935	-0.0169103	-0.04588	-0.02668	-0.0216667	-0.0660533	-0.0544133	-0.0345467	-0.0607333	0.00721333	0.0341333	0.06372	0.108933	0.0724933	0.0791733	0.0849867	0.0974933	0.101533	0.0856667	0.0516133	0.0947867	0.123987
2015-06-10 00:59:00:000	June	8.2705	35.59	7.56002	7.55	7.91547	123.99	34.64	-62.3374	-78.0202	-62.4847	-0.19649	-0.107373	-0.0936568	-0.155167	-0.169277	-0.15232	-0.0748234	-0.0199267	0.04409	-0.171847	-0.28688	-0.28656	-0.268473	-0.162497	-0.0391732	-0.0223433	-0.0315533	0.00859653	0.0153867	-0.0130267	0.00476	0.00124	-0.0110933	-0.0289333	-0.00353333	0.0526533	0.106493	0.0761467	0.14256	0.101613	0.0749867	0.0529333	0.0934133	0.0874667	0.0450933	0.0472933	0.0744933	0.07252
2015-06-10 01:59:00:000	June	8.943	35.63	7.57999	7.55	7.94	124.09	34.66	-65.3028	-76.5034	-65.3805	-0.185676	-0.120227	-0.13783	-0.13398	-0.0895902	-0.100333	-0.04746	-0.0489199	-0.10612	-0.188793	-0.257693	-0.239157	-0.225367	-0.224897	-0.189414	-0.144384	-0.12412	-0.087887	-0.000426667	0.02476	0.0267467	0.09464	0.0760533	0.0774133	0.0746267	0.0240533	0.0223733	0.0384533	0.0594533	0.0430933	0.00790667	0.04276	0.0453867	0.0934933	0.0290667	-0.0368267	-0.0968267	-0.113347
2015-06-10 02:59:00:000	June	10.8205	35.62	7.57	7.55	7.95	124.23	34.66	-65.869	-74.5584	-63.1449	-0.15088	-0.0798798	-0.122193	-0.151133	-0.157623	-0.16392	-0.14166	-0.116707	-0.0846734	-0.174707	-0.285173	-0.287233	-0.29426	-0.282497	-0.283973	-0.249114	-0.221	-0.162166	0.0275733	0.01624	-0.01772	0.0109467	0.0575067	0.0815467	0.0947733	0.104467	0.128853	0.09916	0.0827867	0.0721333	0.08616	0.0850267	0.0856933	0.0637333	0.0733467	0.00888	-0.0166533	-0.0255733
2015-06-10 03:59:00:000	June	12.903	35.64	7.57	7.56	7.96	123.78	34.68	-63.7895	-74.6812	-65.3447	-0.08273	-0.11088	-0.125593	-0.164727	-0.16129	-0.137627	-0.0598501	-0.0633667	-0.0508834	-0.0808966	-0.24368	-0.272227	-0.280153	-0.24834	-0.2702	-0.246293	-0.219207	-0.19039	0.00234667	-0.0290667	0.0066	0.0587333	0.0984133	0.117067	0.11596	0.0987067	0.0358533	0.0420933	0.0663333	0.0714267	0.0540267	0.0742933	0.0750267	0.03144	0.0274267	0.05068	0.0163067	0.0186533
2015-06-10 04:59:00:000	June	12.5605	35.67	7.56999	7.56	7.96	124.29	34.71	-64.5532	-75.1723	-65.2259	-0.0624101	-0.100093	-0.0990599	-0.114507	-0.0986334	-0.100773	-0.08477	-0.0669534	-0.0404368	-0.0800866	-0.29412	-0.3073	-0.294927	-0.261273	-0.306693	-0.297353	-0.301707	-0.31454	0.05236	0.0242933	0.0764533	0.07904	0.116027	0.12356	0.118707	0.0997067	0.136747	0.138947	0.09644	0.116253	0.07516	0.0584267	0.1066	0.09072	0.08268	0.04864	0.09356	0.0700667
2015-06-10 05:59:00:000	June	12.225	35.65	7.56001	7.55	7.96453	123.81	34.7	-66.2132	-78.9742	-64.5005	-0.0621602	-0.0384269	-0.0617699	-0.0531133	-0.0921066	-0.0380666	-0.0494233	-0.0436933	-0.00859317	-0.173357	-0.241773	-0.250043	-0.252447	-0.24993	-0.265307	-0.24782	-0.249727	-0.222944	0.0508	0.0748	0.106573	0.09612	0.05972	0.0732667	0.0653067	0.00293333	-0.0532933	-0.0108	0.00209333	0.0830267	0.135733	0.109773	0.111693	0.110547	0.09232	0.1088	0.1056	0.159067
2015-06-10 06:59:00:000	June	12.8605	35.64	7.57007	7.55	7.96	123.53	34.68	-68.7409	-74.4469	-68.7221	0.00764338	0.0681601	0.06684	0.0426	0.02714	0.00528	0.0334867	0.0446333	0.03245	-0.0158967	-0.09968	-0.104157	-0.105313	-0.10314	-0.116227	-0.0860467	-0.0962599	-0.159143	0.0807067	0.0660533	0.0549333	0.0838667	0.03404	0.0181467	0.0830667	0.116733	0.151573	0.136693	0.129333	0.11096	0.125413	0.10532	0.112533	0.10568	0.08464	0.0782533	0.0277067	-0.0649067
2015-06-10 07:59:00:000	June	12.1865	35.66	7.62998	7.54573	7.96	123.95	34.64	-66.1584	-71.2319	-67.9848	0.0626299	0.06468	0.107327	0.120767	0.115757	0.155333	0.15992	0.21122	0.26197	0.08858	0.0258134	0.03823	0.0187734	0.00843674	0.0349734	0.0273734	0.0475267	0.0518101	0.0742533	0.0968	0.137507	0.11648	0.13636	0.09876	0.108107	0.09172	0.103947	0.138507	0.16504	0.0961067	0.0926667	0.0936133	0.131267	0.108107	0.08852	0.118173	0.0525067	-0.150107
2015-06-10 08:59:00:000	June	10.039	35.62	7.61	7.54	7.96	123.43	34.62	-60.6899	-71.739	-69.6997	0.0744667	0.0964665	0.09662	0.106193	0.135857	0.117733	0.14177	0.116093	0.103827	0.16188	0.0512134	0.0356066	0.05432	0.0664334	0.0837868	0.0750434	0.0583534	0.0294034	0.0583333	0.0852533	0.0864667	0.08028	0.0865867	0.12428	0.14536	0.13148	0.133707	0.130507	0.09848	0.105387	0.0994533	0.114013	0.11228	0.0975333	0.0960133	0.112093	0.0592267	-0.0202133
2015-06-10 09:59:00:000	June	10.259	35.64	7.60996	7.53573	7.95	124.23	34.64	-56.0878	-78.5576	-70.204	0.00237001	0.0482534	0.0538434	0.0634934	0.0969534	0.11496	0.16856	0.1772	0.2398	0.1308	0.036	0.0121934	0.0347933	0.0574533	0.0888266	0.08466	0.100307	0.158273	0.0154933	0.05748	0.0936267	0.10908	0.10068	0.100787	0.105307	0.118	0.0838667	0.10088	0.120333	0.184227	0.189733	0.186507	0.226253	0.257787	0.198053	0.1206	0.03836	0.0356133
2015-06-10 10:59:00:000	June	11.1145	35.63	7.56999	7.54	7.95	124.79	34.67	-60.59	-71.6724	-70.5866	0.0128933	0.13136	0.18002	0.215053	0.227817	0.25192	0.23507	0.264127	0.306843	0.185566	0.1142	0.14463	0.146253	0.167427	0.17532	0.175633	0.17054	0.216157	0.0826667	0.125787	0.172387	0.152	0.135027	0.141853	0.144027	0.174667	0.212653	0.22096	0.217627	0.187107	0.20688	0.232107	0.200213	0.237293	0.135827	0.0936267	0.0573067	-0.0409867
2015-06-10 11:59:00:000	June	9.643	35.64	7.55999	7.54	7.95	124.79	34.69	-55.079	-70.4956	-67.4177	0.17762	0.242987	0.270697	0.292573	0.33527	0.345707	0.381377	0.379207	0.367656	0.1874	0.157067	0.14304	0.143007	0.181923	0.195667	0.21249	0.207787	0.198653	0.128653	0.180173	0.245987	0.235	0.211427	0.219373	0.211733	0.163267	0.199093	0.265627	0.285213	0.303693	0.30976	0.341053	0.355267	0.36732	0.290747	0.21892	0.137107	0.0273067
2015-06-10 12:59:00:000	June	8.9225	35.61	7.54999	7.52	7.95	124.71	34.67	-61.7683	-76.1832	-68.5434	0.14248	0.249013	0.292197	0.40242	0.435983	0.4254	0.396453	0.417273	0.426623	0.175207	0.19504	0.222967	0.224273	0.22433	0.231507	0.241647	0.258013	0.29178	0.203533	0.221547	0.250307	0.217867	0.230747	0.204467	0.216307	0.21148	0.215827	0.2934	0.283147	0.272107	0.29156	0.32288	0.360853	0.3216	0.2526	0.191253	0.17832	0.148547
2015-06-10 13:59:00:000	June	8.6335	35.58	7.53999	7.52	7.94	124.71	34.65	-59.1869	-71.6346	-59.9736	0.135927	0.20296	0.23781	0.247333	0.253757	0.304427	0.349177	0.4002	0.455633	0.0766001	0.131267	0.1364	0.14896	0.12703	0.140693	0.15952	0.164593	0.136077	0.13196	0.188733	0.21912	0.294973	0.32124	0.292973	0.28916	0.31496	0.310147	0.27568	0.294573	0.31944	0.330347	0.30256	0.284893	0.33272	0.355747	0.317587	0.258453	0.227747
2015-06-10 14:59:00:000	June	9.4255	35.5499	7.52994	7.49573	7.93	124.79	34.62	-59.6131	-70.231	-69.0342	0.152117	0.2272	0.272037	0.324346	0.361987	0.36244	0.34541	0.39494	0.46309	0.136443	0.200893	0.19462	0.209867	0.193043	0.172893	0.173156	0.19016	0.163494	0.17564	0.222067	0.254893	0.293973	0.287987	0.35312	0.390173	0.365333	0.39744	0.410347	0.379613	0.377027	0.35544	0.355707	0.279267	0.239827	0.257307	0.29772	0.295787	0.269987
2015-06-10 15:59:00:000	June	8.768	35.4699	7.47992	7.43	7.91	124.61	34.59	-54.2327	-70.5452	-77.552	0.24377	0.25792	0.32619	0.325373	0.338697	0.384813	0.38757	0.434847	0.482663	0.18074	0.248107	0.238847	0.219067	0.183297	0.195133	0.18474	0.14974	0.15449	0.173973	0.215733	0.234173	0.26996	0.300587	0.3026	0.305667	0.319747	0.375387	0.3284	0.336013	0.35708	0.369987	0.342867	0.371707	0.280213	0.309267	0.309147	0.23648	0.28172
2015-06-10 16:59:00:000	June	8.6875	35.3596	7.40981	7.37	7.86453	124.85	34.54	-63.6721	-70.6091	-77.3482	0.226732	0.228302	0.232826	0.267416	0.266255	0.262772	0.288639	0.285537	0.256491	0.172266	0.217913	0.17551	0.134987	0.126902	0.102393	0.069593	0.0528837	0.0178189	0.1574	0.21016	0.24888	0.26616	0.284333	0.33844	0.297413	0.307427	0.311333	0.310507	0.303707	0.323707	0.347573	0.334133	0.321627	0.297	0.282533	0.28724	0.286747	0.2706
2015-06-10 17:59:00:000	June	7.91251	35	7.23996	7.37	7.75907	124.74	34.31	-63.4706	-74.9048	-75.0233	0.152649	0.176302	0.198743	0.231083	0.231172	0.231438	0.244889	0.24387	0.210657	0.045933	0.118246	0.0701763	0.0644867	0.0622348	0.0657259	0.0392596	0.044217	0.0258189	0.255933	0.26356	0.25228	0.249467	0.273867	0.28416	0.298133	0.34064	0.29808	0.314427	0.320653	0.29136	0.293973	0.266267	0.30732	0.280787	0.284827	0.248453	0.247693	0.251947
2015-06-10 18:59:00:000	June	8.74871	34.9702	7.20011	7.37	7.65453	124.22	34.32	-66.5504	-75.5181	-76.5568	0.0785652	0.124302	0.16466	0.19475	0.196088	0.200105	0.201139	0.202204	0.164824	-0.0804004	0.0185793	-0.035157	-0.00601333	-0.00243185	0.0290593	0.0089263	0.0355504	0.0338189	0.250253	0.290267	0.285533	0.29436	0.2962	0.27712	0.277013	0.264707	0.264173	0.252773	0.217627	0.213707	0.2344	0.214173	0.204613	0.22824	0.21608	0.188027	0.219693	0.235667
2015-06-10 19:59:00:000	June	12.9987	35.1402	7.30014	7.37853	7.63547	123.88	34.41	-67.448	-70.1403	-77.1855	0.0356701	0.0875201	0.14548	0.167827	0.195074	0.195747	0.1861	0.206594	0.164277	-0.224204	-0.100454	-0.133853	-0.0919801	-0.0789268	-0.0335868	-0.0177567	0.0253667	0.03805	0.14464	0.201747	0.148587	0.151653	0.17312	0.210973	0.18816	0.1942	0.199813	0.217893	0.205373	0.19236	0.191613	0.189333	0.1742	0.17444	0.131213	0.143053	0.144373	0.12164
2015-06-10 20:59:00:000	June	15.1148	35.3399	7.42993	7.36107	7.70547	124.47	34.49	-67.6384	-74.2071	-77.9862	0.0527202	0.140987	0.11825	0.1388	0.15046	0.181213	0.216953	0.17626	0.203877	-0.160563	-0.0490799	-0.0918933	-0.0655399	-0.0657767	-0.01968	-0.0254	0.00327335	0.0330567	0.1302	0.15176	0.1558	0.18236	0.153173	0.152093	0.125373	0.143493	0.16616	0.168133	0.203747	0.195547	0.186147	0.17792	0.117053	0.110533	0.158293	0.20448	0.136227	0.147133
2015-06-10 21:59:00:000	June	12.6887	35.2201	7.37004	7.37607	7.72453	124.54	34.42	-65.592	-72.5903	-75.084	-0.13403	0.0704866	0.090125	0.121925	0.135835	0.127963	0.153016	0.14476	0.226752	-0.214188	-0.13458	-0.146643	-0.136415	-0.0942767	-0.07143	-0.05915	-0.0139767	-0.00481834	0.135867	0.14692	0.146493	0.16468	0.123387	0.122347	0.134587	0.125267	0.132547	0.19832	0.139773	0.1914	0.202347	0.19044	0.210307	0.192773	0.187973	0.16412	0.1584	0.1158
2015-06-10 22:59:00:000	June	11.5486	35.3501	7.41006	7.40853	7.74547	124.37	34.53	-66.4198	-75.0666	-74.8775	-0.0681433	0.0362399	0.0329735	0.0350068	0.0514003	0.0695335	0.0812501	0.0771001	0.0907502	-0.190887	-0.166253	-0.133697	-0.118473	-0.08503	-0.0369066	0.0122267	0.0108266	-0.00187335	0.0878	0.105573	0.09152	0.0672933	0.0719333	0.0819333	0.107427	0.108227	0.119053	0.157	0.122133	0.136427	0.173747	0.19968	0.171253	0.153427	0.113213	0.113187	0.0744667	0.0515467
2015-06-10 23:59:00:000	June	11.99	35.42	7.46	7.44427	7.79547	124.26	34.55	-64.2664	-74.3236	-73.1891	-0.0833732	0.0310267	0.00153677	-0.00524651	0.00232019	0.0747202	0.08604	0.10466	0.0857099	-0.188793	-0.19336	-0.171043	-0.15938	-0.143707	-0.05112	-0.0377132	-0.0273933	-0.0256433	0.0953333	0.0726133	0.10056	0.101667	0.1238	0.0863333	0.0623867	0.0757467	0.06756	0.0443733	0.06044	0.0378	0.0566133	0.0866533	0.10584	0.101747	0.0687733	0.03532	0.0203467	0.0378667
2015-06-11 00:59:00:000	June	14.4024	35.4199	7.45996	7.38	7.83	124.33	34.55	-64.8498	-75.3985	-70.6445	-0.1422	-0.0786666	-0.0668334	-0.0474801	-0.0524867	-0.0349867	-0.0578267	-0.0561601	-0.0904935	-0.223203	-0.162653	-0.125763	-0.14106	-0.135227	-0.13856	-0.107197	-0.10186	-0.106943	0.01176	0.0599733	0.0309333	-0.01312	-0.0211067	-0.0182533	0.00832	0.00349333	-0.00225333	-0.01996	-0.03896	0.000319998	0.0146933	0.0578133	0.06356	0.0530933	0.0291067	-0.039	-0.0278133	-0.0138267
2015-06-11 01:59:00:000	June	27.5724	35.3201	7.42002	7.38	7.82	123.87	34.48	-66.2412	-75.3487	-68.7781	-0.253513	-0.152547	-0.129353	-0.0849733	-0.0787733	-0.07296	-0.0872199	-0.0611199	-0.0376198	-0.2423	-0.153467	-0.09936	-0.0830731	-0.0743165	-0.0656667	-0.0365199	-0.0551	-0.0414501	-0.07932	-0.0126267	-0.0197733	-0.0462533	-0.0294933	-0.0130533	-0.01204	-0.0153067	-0.0122133	-0.00632	0.0294133	0.03108	-0.00472	-0.0395733	-0.00709333	-0.0362133	-0.00398667	0.01748	0.0408267	0.00390667
2015-06-11 02:59:00:000	June	23.1337	35.3601	7.44007	7.3772	7.8	124.53	34.51	-65.5142	-76.0851	-68.6605	-0.10437	-0.0402535	-0.0305767	-0.0187999	-0.00470322	0.0241202	0.0421136	0.0419269	0.00911001	-0.0962232	-0.0170401	0.0559663	0.0757865	0.0403965	0.0216933	0.0454498	0.0200732	0.0488569	-0.01012	-0.0218267	-0.0240667	0.00736	-0.02716	-0.0482133	-0.04404	-0.03404	-0.0712533	-0.09692	-0.0962	-0.06168	-0.00397333	-0.02808	-0.0146	-0.0555067	-0.0234267	-0.0458533	-0.0568533	-0.0890933
2015-06-11 03:59:00:000	June	42.0605	35.42	7.50001	7.42853	7.79547	124.67	34.51	-67.4597	-77.3491	-66.1483	-0.176517	-0.142533	-0.0726332	-0.0285333	-0.0079533	0.0159734	0.0368633	0.01346	0.00437673	-0.142267	-0.126667	-0.0545967	-0.0431133	-0.02475	-0.00806664	0.00200331	-0.0346533	-0.0626199	0.0218667	0.0404667	0.0246	0.0394	0.0425867	0.00102666	-0.0192133	-0.00569334	-0.0355467	-0.0943733	-0.118547	-0.10904	-0.0995467	-0.0759733	-0.0261333	-0.04732	0.01788	-0.00598667	0.00856	0.0215333
2015-06-11 04:59:00:000	June	45.055	35.43	7.51001	7.40427	7.81	124.6	34.51	-65.2133	-77.0971	-64.246	-0.153683	-0.0277332	-0.02709	0.0016534	-0.0162535	-0.0194002	-0.0265167	0.00374654	-0.0557201	-0.0907501	-0.0460666	-0.0329666	0.00791335	-0.00685655	-0.0208265	-0.0116899	-0.0187466	-0.0200132	-0.0508267	0.0119067	0.00270667	0.0260533	0.0175067	0.0305733	0.00477333	0.00750667	-0.00136	-0.00861333	-0.0318267	-0.03824	-0.0412	-0.07108	-0.0644267	-0.0630667	-0.00106667	-0.04556	-0.02428	0.0487867
2015-06-11 05:59:00:000	June	48.2915	35.46	7.52003	7.44573	7.82	124.57	34.54	-69.7997	-75.9732	-68.7222	-0.15519	-0.0699733	-0.0514734	-0.0167333	-0.0367132	-0.0600534	-0.0162802	-0.0141201	0.0167799	-0.0747134	-0.0535468	-0.0325867	0.0102532	0.00966322	0.0076668	0.00717691	-0.0018064	0.0133104	-0.0064	0.0224133	0.0250267	0.02632	-0.02776	-0.03796	-0.0228	-0.00861333	0.0164	0.00137333	-0.00558667	-0.0174267	-0.0196933	-0.0704133	-0.0610267	-0.0623467	-0.0585733	-0.0685467	-0.0548133	-0.09524
2015-06-11 06:59:00:000	June	60.499	35.43	7.55004	7.41	7.83	124.67	34.47	-66.084	-75.0035	-66.3703	-0.131263	0.0434533	0.0410934	0.0391534	0.00916341	-0.00869328	-0.00371998	-0.00414	-0.01199	-0.137553	0.0185466	0.03239	0.0622333	0.0674366	0.0590134	0.0764933	0.065	0.0626667	0.0249867	-0.02092	-0.04068	-0.00314667	0.01764	-0.0115467	0.0297867	0.0460267	0.00116	0.0399733	0.0145067	-0.0517467	-0.119467	-0.0622667	-0.0751867	-0.06476	-0.06608	-0.00854667	-0.0116267	-0.0190933
2015-06-11 07:59:00:000	June	49.7325	35.4501	7.58998	7.46853	7.84	124.61	34.46	-63.9922	-74.1406	-71.7474	-0.0903333	-0.00326653	0.00631683	0.0267867	0.0402366	0.0195067	0.0185034	0.0368601	0.0724767	-0.0523164	-0.0480002	-0.0291868	-0.0439201	-0.0190535	0.0323333	0.0143599	0.00411987	-0.0342799	0.00941333	0.0178667	0.0579733	0.0633867	0.0489467	0.07388	0.09944	0.0940933	0.054	-0.01076	0.00126667	0.0102667	-0.0292133	-0.01904	-0.0203333	-0.07976	-0.0505067	-0.0619067	-0.08064	-0.05716
2015-06-11 08:59:00:000	June	43.623	35.5101	7.57017	7.57427	7.87547	124.74	34.54	-66.8793	-76.9596	-73.5195	-0.0709001	-0.0108667	-0.00189014	0.03954	0.0429401	0.0874001	0.07394	0.0795067	0.0713732	-0.00471333	-0.0860799	-0.0723201	-0.0469934	-0.0417867	-0.01484	-0.0140834	-0.0177199	-0.0287863	0.056	0.05416	0.0643467	0.0739333	0.0591333	0.0478	0.0402933	0.0486133	0.00202667	0.0121867	0.0343733	0.00668	0.03796	-0.00393333	0.0292267	0.0158533	0.00368	0.02996	-0.00684	-0.04828
2015-06-11 09:59:00:000	June	35.521	35.5999	7.71989	7.54147	7.93547	85.44	34.49	-65.4095	-74.8786	-75.9239	-0.05969	0.0652267	0.07062	0.0746866	0.0725933	0.08064	0.11006	0.13116	0.15326	0.0396034	-0.0249467	-0.0138034	-0.0122067	-0.000210054	0.0460933	0.0262933	0.0196134	0.0643134	0.0728133	0.0693467	0.08412	0.0611867	0.0674667	0.0572533	0.0382	0.0485867	0.0193867	0.0194667	0.0200933	0.0441867	0.0358133	0.0158133	0.0307733	-0.00430667	-0.00389334	-0.0327467	-0.0282267	-0.0943067
2015-06-11 10:59:00:000	June	46.6325	35.52	7.61997	7.54147	7.94	109.76	34.5	-68.0295	-75.174	-72.2819	-0.129077	0.0539734	0.0585934	0.0922334	0.0709233	0.0766399	0.0840201	0.0900467	0.0853632	-0.0432437	-0.0442933	-0.0505401	-0.0318134	-0.0147367	0.00468004	0.0264201	0.0225133	0.0145965	0.0794533	0.0702267	0.0712533	0.0406	0.0424533	0.0370133	0.08096	0.02872	0.0396667	0.00761333	-0.02488	-0.0172933	-0.0351333	-0.0148933	-0.0141067	-0.05836	-0.0662933	-0.115947	-0.0954267	-0.1024
2015-06-11 11:59:00:000	June	48.1695	35.51	7.59004	7.49	7.93	124.74	34.52	-63.3965	-68.3653	-76.8822	-0.16367	-0.0114534	-0.0333866	-0.00339319	-0.0226998	0.00352032	0.0340135	0.0540333	0.049383	-0.0758201	-0.0241865	0.00243668	0.00687336	0.00782996	0.00841331	0.0112	0.03968	0.0803799	0.0148667	0.0408267	0.042	0.0356667	0.03876	0.0564933	0.0388933	0.009	0.0227467	0.0346533	0.01044	0.00088	0.0151867	0.00704	-0.0509333	-0.01088	-0.0202267	-0.11376	-0.17152	-0.20744
2015-06-11 12:59:00:000	June	51.104	35.52	7.63003	7.49	7.91453	124.74	34.49	-62.3023	-70.117	-69.1228	-0.17222	-0.0518533	-0.04098	-0.0587333	-0.0431367	-0.0381733	-0.0202467	-0.01988	-0.0334133	0.0496434	0.0134267	0.02129	-0.00266665	0.0154366	-0.00740001	-0.00845001	-0.02638	-0.09233	-0.0299333	-0.0605333	-0.02964	0.01072	-0.0150667	0.0236	0.0355333	0.0269467	0.0479867	0.0735333	0.0874667	0.0834933	0.0331867	0.0234133	0.04996	0.00809333	0.00850667	-0.0272933	-0.117133	-0.257933
2015-06-11 13:59:00:000	June	49.139	35.52	7.65992	7.5	7.91	124.71	34.46	-64.3259	-71.5015	-71.8127	-0.178487	-0.0535866	-0.03883	-0.0542334	-0.0676967	-0.0722001	-0.0715101	-0.0993533	-0.151237	0.00914036	0.0192401	0.0263835	0.0224668	0.0161901	0.0325602	0.00713013	-0.00758657	-0.00555331	-0.0448	-0.05596	-0.11012	-0.07408	-0.0425333	-0.0227867	-0.01832	0.000813333	0.07592	0.07964	0.0313467	0.0417467	0.00722667	0.0460533	0.0359733	0.00733333	-0.00694667	-0.0488267	-0.0833333	-0.175693
2015-06-11 14:59:00:000	June	46.4545	35.51	7.59	7.49	7.91	124.71	34.52	-67.4646	-73.4574	-69.2015	-0.288964	0.0194534	-0.00600658	-0.00767318	-0.0465598	-0.02828	-0.0582834	-0.0323135	0.0589365	-0.17809	-0.0076399	-0.0373635	-0.0362002	-0.0207368	6.67574e-05	0.0259867	0.00946691	-0.015833	-0.0148933	-0.0466533	-0.0561867	-0.0193067	0.02016	0.01632	0.0185867	0.0188533	-0.0169067	0.01792	-0.0374133	-0.04448	-0.00016	0.0312667	0.00701333	0.0102	-0.0463867	-0.0621733	-0.189053	-0.305187
2015-06-11 15:59:00:000	June	44.4735	35.4899	7.58992	7.43573	7.91	124.67	34.5	-66.8176	-72.6343	-71.1661	-0.0315868	-0.0149867	-0.00932667	-0.0312	-0.0340434	-0.00866669	0.0120767	0.0137	0.0519833	0.0217833	-0.0176667	0.0181667	-0.01752	-0.00500663	-0.00252002	0.00549002	0.000746651	0.00401329	-0.0363333	-0.02284	-0.00522667	0.0265867	0.0326133	0.03728	0.0107067	0.0194933	-0.00414666	-0.0507067	-0.0542667	-0.0372	-0.05472	-0.0500933	-0.0725067	-0.128747	-0.2174	-0.25844	-0.2262	-0.189707
2015-06-11 16:59:00:000	June	8.8	35.44	7.52001	7.46	7.88	124.67	34.51	-66.5989	-72.843	-70.5214	-0.165623	-0.0585735	-0.101143	-0.12294	-0.0675867	-0.0259068	-0.02658	-0.05732	-0.0636201	-0.0276566	-0.0396401	-0.03708	0.0268466	0.00994328	0.0442531	0.0487764	0.0514998	0.0680832	-0.05492	-0.0249067	-0.0253333	-0.06776	-0.0822667	-0.0847467	-0.0652	-0.0429067	0.0296933	0.00158667	-0.0158133	-0.04504	-0.0410667	-0.0477467	-0.0791333	-0.115133	-0.220173	-0.26112	-0.30348	-0.27988
2015-06-11 17:59:00:000	June	8.484	35.4601	7.53005	7.46	7.88	123.91	34.53	-65.0492	-74.6845	-67.8464	-0.143006	-0.00437326	0.000479924	-0.0138135	-0.0323967	-0.0725733	-0.101073	-0.12052	-0.169087	-0.0438666	0.0240666	0.0303967	-0.0046399	-0.00460657	0.0361467	0.0205165	0.00740644	0.00985637	-0.0226667	-0.09728	-0.05564	-0.0317067	-0.03268	-0.0688667	-0.0476	0.00672	0.02824	0.0122267	-0.00222667	-0.0401067	-0.0765467	-0.102947	-0.117867	-0.13308	-0.196467	-0.23524	-0.247973	-0.323613
2015-06-11 18:59:00:000	June	9.7085	35.56	7.57003	7.61147	7.89547	124.74	34.59	-63.0029	-72.8472	-63.4746	-0.0806033	-0.13432	-0.18325	-0.208033	-0.217847	-0.240387	-0.243043	-0.209253	-0.178353	-0.0801235	-0.182373	-0.158913	-0.127993	-0.118923	-0.146573	-0.06945	-0.0458067	0.0384766	-0.0807467	-0.134213	-0.15392	-0.139427	-0.14276	-0.109453	-0.133613	-0.0894533	-0.117187	-0.0956267	-0.124267	-0.107227	-0.0960933	-0.0676133	-0.117067	-0.113307	-0.136587	-0.187413	-0.249533	-0.27484
2015-06-11 19:59:00:000	June	9.9845	35.61	7.60004	7.54573	7.94	124.5	34.62	-64.6314	-73.5843	-67.5867	-0.0660432	-0.14696	-0.200433	-0.203373	-0.208623	-0.20844	-0.215697	-0.211587	-0.196387	-0.207436	-0.168453	-0.210903	-0.195833	-0.174133	-0.122293	-0.13952	-0.137587	-0.135353	-0.0757467	-0.0897867	-0.09008	-0.10892	-0.13276	-0.146853	-0.130267	-0.138133	-0.161373	-0.147067	-0.16608	-0.133187	-0.154933	-0.131453	-0.17436	-0.179107	-0.192133	-0.21444	-0.222093	-0.29072
2015-06-11 20:59:00:000	June	12.203	35.65	7.64003	7.62427	7.96547	124.54	34.62	-64.3373	-73.4065	-66.8036	-0.0414371	-0.135854	-0.204424	-0.263734	-0.292103	-0.30608	-0.273383	-0.251653	-0.211753	-0.0930701	-0.157987	-0.172284	-0.2219	-0.254527	-0.223413	-0.21806	-0.21014	-0.25149	-0.08176	-0.11512	-0.145933	-0.15964	-0.0696267	-0.0837333	-0.144387	-0.13252	-0.137573	-0.197613	-0.19444	-0.213747	-0.169187	-0.156533	-0.182253	-0.174827	-0.201893	-0.24992	-0.209373	-0.21652
2015-06-11 21:59:00:000	June	12.887	35.69	7.67002	7.64	8.01	124.61	34.64	-66.4205	-72.4591	-67.284	-0.318216	-0.257867	-0.20327	-0.238013	-0.319437	-0.388613	-0.371613	-0.363407	-0.34279	-0.0949701	-0.119453	-0.1501	-0.16852	-0.20428	-0.2738	-0.220653	-0.227133	-0.244633	-0.219187	-0.263467	-0.208733	-0.176293	-0.175547	-0.149893	-0.0780933	-0.0693733	-0.05608	-0.0527067	-0.05288	-0.0785733	-0.106093	-0.121333	-0.115907	-0.117933	-0.0986	-0.09452	-0.0620533	-0.0718667
2015-06-11 22:59:00:000	June	10.3405	35.68	7.69	7.63427	8.03	85.62	34.6	-66.445	-70.6564	-68.9758	-0.244697	-0.18628	-0.225277	-0.26992	-0.308963	-0.32028	-0.39257	-0.420673	-0.429257	-0.0851665	-0.107467	-0.16748	-0.209413	-0.211097	-0.212027	-0.239493	-0.226007	-0.25669	-0.191493	-0.18064	-0.22036	-0.220347	-0.214027	-0.219893	-0.213333	-0.17784	-0.136093	-0.157173	-0.10772	-0.0702	-0.0764	-0.0694133	-0.0587333	-0.0708667	-0.0836267	-0.08008	-0.0211067	-0.0119467
2015-06-11 23:59:00:000	June	10.003	35.68	7.69001	7.63427	8.03	70.46	34.6	-65.0277	-70.6716	-67.4347	-0.214093	-0.244893	-0.214197	-0.243207	-0.252877	-0.295053	-0.338767	-0.362667	-0.397566	-0.0641268	-0.0818936	-0.153604	-0.146667	-0.14114	-0.1718	-0.210293	-0.226787	-0.23632	-0.1308	-0.15188	-0.187493	-0.230667	-0.173853	-0.1628	-0.152107	-0.15704	-0.173333	-0.188867	-0.194227	-0.162893	-0.134453	-0.167653	-0.12984	-0.0746133	-0.0743867	-0.03188	-0.0173733	-0.02316
2015-06-12 00:59:00:000	June	10.589	35.7	7.69996	7.65	8.04	69.97	34.62	-66.2304	-68.5819	-71.1413	-0.133443	-0.132027	-0.131077	-0.170526	-0.135096	-0.167933	-0.13009	-0.22832	-0.34432	-0.0419167	-0.0776666	-0.0665166	-0.0550332	-0.10222	-0.175693	-0.22705	-0.25568	-0.27268	-0.114067	-0.107893	-0.102813	-0.118347	-0.136	-0.126813	-0.119987	-0.09236	-0.0731467	-0.103947	-0.102147	-0.110587	-0.109067	-0.08488	-0.0339733	-0.0307733	-0.00534666	-0.03912	0.0397733	0.0280133
2015-06-12 01:59:00:000	June	9.862	35.7	7.65997	7.63573	8.05	70.73	34.66	-66.1549	-69.4521	-71.0875	0.0169164	-0.0289333	-0.00368674	0.032093	0.0092632	-0.0312266	-0.0895167	-0.1913	-0.278783	-0.11626	-0.168227	-0.160627	-0.166307	-0.0502466	-0.0384133	-0.15157	-0.236146	-0.366513	0.051	0.06964	-0.0487067	-0.05884	-0.0836533	-0.107373	-0.0946533	-0.103533	-0.06636	-0.0125733	-0.02964	0.00181333	-0.0346	-0.0377333	-0.0311467	0.0203067	-0.00390667	0.00628	0.07596	0.0564667
2015-06-12 02:59:00:000	June	11.088	35.71	7.62999	7.62	8.04453	70.98	34.7	-68.2741	-67.3792	-71.1416	-0.0502733	-0.0345735	-0.09007	-0.0889533	-0.0998263	-0.0688798	-0.0928032	-0.143846	-0.18443	0.0405734	0.0537734	0.0332135	-0.0637867	-0.140166	-0.1954	-0.15489	-0.169686	-0.223803	-0.0178533	0.0493867	0.0189733	-0.0134933	-0.0816667	-0.07792	-0.120787	-0.0991333	-0.0911333	-0.07928	-0.02752	-0.04508	-0.0222	0.00674667	-0.00937333	0.00293333	-0.0360933	0.00506667	-0.00413333	-0.00948
2015-06-12 03:59:00:000	June	15.7335	35.71	7.61999	7.61	8.03453	98.7	34.71	-69.3356	-67.9392	-73.3422	0.0129167	0.0669334	0.0436901	0.0350401	0.00147007	0.00281356	-0.0371999	-0.0548001	-0.1462	-0.104997	-0.206013	-0.167833	-0.231967	-0.23879	-0.18896	-0.191977	-0.175254	-0.16112	0.1486	0.20332	0.19168	0.0885333	0.0492133	-0.0204	-0.0532	-0.05368	-0.0642267	-0.0767067	-0.103787	-0.0539867	-0.0615067	-0.00981333	0.01224	0.0381333	0.02172	0.00816	0.00282667	0.0289867
2015-06-12 04:59:00:000	June	17.9975	35.69	7.61	7.59	8.02	124.58	34.69	-67.7561	-67.2614	-73.4541	-0.13346	-0.0656266	-0.0780098	-0.048753	-0.0274063	-0.11236	-0.121893	-0.1251	-0.112716	0.19889	0.0292401	-0.0207469	-0.0229539	0.00424968	-0.0300135	-0.0103401	0.029113	-0.0180037	-0.191973	-0.07236	-0.04504	-0.0375867	-0.0467333	-0.08508	-0.0766933	-0.110373	-0.11008	-0.0732133	-0.06864	-0.0587333	-0.0722533	-0.0794667	-0.0639467	-0.02768	0.00469333	0.0231067	0.0566933	0.0239867
2015-06-12 05:59:00:000	June	16.439	35.67	7.61	7.58	8.01	124.23	34.67	-69.9075	-67.3877	-73.4453	-0.0175968	-0.115947	-0.117241	-0.0492804	0.0210697	-0.0328671	0.0123866	0.0126268	-0.00647315	0.128184	0.0594003	-0.0296661	-0.117506	-0.141806	-0.124586	-0.0776663	-0.0867266	-0.151077	0.0546667	0.0989867	0.146213	0.184	0.0741733	-0.00498667	-0.0264	-0.0686667	-0.0514533	-0.0951333	-0.0956667	-0.0693333	-0.0562133	-0.0348133	-0.05744	-0.0382667	0.00605333	0.0506133	0.0388267	0.07844
2015-06-12 06:59:00:000	June	16.4575	35.68	7.61002	7.58	8	124.06	34.68	-66.4873	-67.5005	-76.9412	-0.0672967	-0.0350133	0.0720434	0.11426	0.0534567	0.00487999	0.0313233	0.0162934	0.0288934	0.147533	-0.00773326	0.0405635	0.0324867	0.01664	0.0617867	0.0588634	0.0277935	-0.0106565	0.0577867	0.0831467	0.0196667	-0.0692267	-0.04324	-0.0613867	-0.04088	-0.0263867	-0.0391467	-0.06308	-0.0710933	-0.0649467	-0.0713067	-0.10164	-0.0341333	-0.04516	-0.0679467	-0.00613334	0.00310667	0.0333067
2015-06-12 07:59:00:000	June	13.3275	35.7	7.63001	7.58573	8	123.47	34.69	-64.6069	-67.7655	-77.3922	-0.0870366	-0.0836532	-0.0476266	-0.0256066	-0.0631067	-0.0450934	-0.0603399	-0.076893	-0.123826	0.247376	0.0336934	-0.0208332	-0.0268132	0.0299768	0.0722532	0.0859464	0.0631865	0.0727868	0.00964	-0.0439467	-0.1088	-0.0564533	-0.0622	-0.0659067	-0.0255867	-0.000106667	-0.0408133	-0.01352	-0.00877333	-0.00308	-0.00392	0.0174133	0.0082	0.025	0.0410133	0.0444133	0.0270133	0.01608
2015-06-12 08:59:00:000	June	8.9245	35.71	7.64004	7.59	8	87.6	34.69	-68.0806	-69.4092	-76.1924	-0.137277	0.00923994	-0.0156435	-0.0477269	-0.0306	0.01016	-0.0320765	-0.0255733	-0.0517401	0.0384767	0.00822639	0.13386	0.0947665	0.011163	-0.040427	-0.0281235	-0.0699001	-0.150917	-0.0617067	-0.05104	-0.0866933	-0.0338533	-0.0406267	-0.0335867	-0.0451333	-0.0463733	-0.0292133	-0.000640001	-0.01116	0.0123467	0.0261867	0.0231733	0.0416133	0.0370933	0.0557867	0.0592533	0.07624	0.0679333
2015-06-12 09:59:00:000	June	9.2215	35.74	7.68003	7.61	8	72.92	34.68	-68.6926	-68.7099	-77.0128	-0.18422	-0.0287868	-0.01281	0.00988665	0.00497329	0.0144932	-0.0283568	-0.113487	-0.189837	0.119887	-0.0290133	-0.0112933	-0.0477133	-0.0671333	-0.0361601	-0.0827833	-0.18454	-0.261157	-0.00765333	-0.0302133	-0.0735067	-0.07336	-0.0735733	-0.0586933	-0.08308	-0.08744	-0.08264	-0.06792	-0.0485867	-0.00548	0.0203867	0.00178666	0.03572	-0.0149333	0.0286267	0.00758667	0.013	0.07984
2015-06-12 10:59:00:000	June	9.65	35.77	7.71001	7.62	8.01547	73.58	34.68	-66.7123	-72.3984	-76.5876	-0.212533	-0.0469333	-0.0579099	-0.0500067	-0.0581233	-0.0904267	-0.10554	-0.108413	-0.0974466	0.099647	-0.0627866	-0.0294533	-0.0314868	-0.0584301	-0.0785332	-0.106906	-0.0845533	-0.06457	-0.00837333	-0.04204	-0.0364533	-0.0556667	-0.0351867	-0.05204	-0.0110267	-0.01708	0.0028	0.02404	0.05416	0.0329333	-0.000893334	-0.0139733	-0.02688	-0.0218933	-0.0862133	-0.0544267	-0.04032	-0.02712
2015-06-12 11:59:00:000	June	10.0025	35.77	7.71995	7.62427	8.02773	72.82	34.67	-63.2052	-72.6253	-74.8136	-0.153537	-0.0241867	-0.000589927	-0.0180866	-0.0466334	-0.0569866	-0.0538833	-0.0234467	-0.0293303	0.10607	-0.0752132	-0.0352133	-0.0381598	-0.0459864	-0.0521066	-0.0256966	-0.0556399	-0.0801731	-0.0296667	-0.02292	-0.0244	-0.0016	-0.01228	-0.00522667	-0.00092	0.00185333	0.00430667	-0.0120133	0.0101333	-0.0199867	-0.0215733	-0.01496	-0.000973334	-0.0105467	-0.00828	-0.0568533	-0.0324133	-0.0038
2015-06-12 12:59:00:000	June	9.818	35.75	7.68	7.62	8.03	73.27	34.69	-65.0221	-73.0976	-74.898	-0.145087	-0.06212	-0.0619733	-0.0546933	-0.0760633	-0.0833733	-0.0958467	-0.110767	-0.114617	0.0410832	-0.113867	-0.106357	-0.116213	-0.11319	-0.132987	-0.116003	-0.12148	-0.115247	0.0295733	0.0156667	-0.03056	-0.0563867	-0.0140267	0.0174	-0.00714667	-0.01348	-0.00797333	-0.0269733	0.00616	-0.00324	-0.00433334	0.028	0.01112	0.0312667	0.0402667	0.0173467	0.0533467	0.0548133
2015-06-12 13:59:00:000	June	16.1635	35.75	7.68008	7.63	8.03	99.95	34.69	-66.0269	-72.4583	-70.0322	-0.0805468	-0.0845467	-0.0895301	-0.0952333	-0.0892367	-0.08888	-0.03321	-0.0378001	-0.0855003	0.0654201	-0.00981338	-0.0237334	-0.0228334	-0.0210034	-0.0206268	0.00573319	0.0219465	0.0106798	-0.0556533	-0.0696267	-0.0887467	-0.0402267	-0.0460667	-0.0683067	-0.03768	-0.0208533	-0.0699733	-0.0583067	-0.0773733	-0.0501867	-0.0869467	-0.08064	-0.0992667	-0.0820133	-0.125347	-0.0743733	-0.04572	-0.0256533
2015-06-12 14:59:00:000	June	14.6775	35.78	7.74996	7.64	8.04	123.75	34.65	-64.1199	-70.9599	-75.9145	-0.208936	-0.0187866	-0.0418732	-0.0550266	-0.0646499	-0.0822132	-0.0297266	-0.0463865	-0.0802867	0.0144698	-0.0834801	-0.0721166	-0.0438598	-0.0825232	-0.0870132	-0.0847999	-0.0917467	-0.105914	-0.0307867	-0.0670533	-0.0597067	-0.0323733	-0.06144	-0.07128	-0.0890667	-0.109853	-0.106333	-0.09956	-0.104733	-0.105227	-0.09796	-0.125093	-0.111907	-0.0874267	-0.0956133	-0.105053	-0.0599467	-0.0294
2015-06-12 15:59:00:000	June	13.8625	35.75	7.71001	7.64	8.04547	123.47	34.66	-67.7861	-70.9831	-76.3204	-0.196177	-0.08096	-0.0972167	-0.1178	-0.122093	-0.10876	-0.129117	-0.12188	-0.127913	0.106884	-0.0252667	-0.0567034	-0.0835067	-0.09421	-0.0904133	-0.08544	-0.0699534	-0.0726367	-0.100787	-0.10156	-0.0763867	-0.09428	-0.0888	-0.0873333	-0.0547067	-0.078	-0.0855733	-0.102627	-0.0849467	-0.0961467	-0.09976	-0.104907	-0.10928	-0.109653	-0.117707	-0.120347	-0.13556	-0.0901333
2015-06-12 16:59:00:000	June	10.2295	35.75	7.72002	7.63	8.05	85.31	34.65	-68.7593	-71.1934	-72.3241	-0.17905	-0.099	-0.13443	-0.118167	-0.129313	-0.12708	-0.161463	-0.121913	-0.0994635	0.121003	-0.0250799	-0.00976007	-0.03444	-0.0609499	-0.01344	-0.00229657	-0.0266933	-0.02076	-0.102627	-0.0878667	-0.11892	-0.135187	-0.13172	-0.169253	-0.142813	-0.15376	-0.119093	-0.116973	-0.113373	-0.122627	-0.13556	-0.135333	-0.0880133	-0.0916267	-0.09452	-0.138947	-0.125107	-0.140347
2015-06-12 17:59:00:000	June	12.4045	35.7301	7.73999	7.62	8.04	109.21	34.61	-68.141	-72.7183	-74.8062	-0.167827	-0.08916	-0.148773	-0.167327	-0.17099	-0.165133	-0.15715	-0.176533	-0.176667	0.055543	-0.0787734	-0.0116933	-0.0316332	-0.0267132	-0.0286267	0.00768673	-0.0209933	0.0353566	-0.13448	-0.1424	-0.17064	-0.1612	-0.157147	-0.17844	-0.194773	-0.151667	-0.16184	-0.13428	-0.1492	-0.126507	-0.0827733	-0.09252	-0.1052	-0.1256	-0.117373	-0.11456	-0.123173	-0.1264
2015-06-12 18:59:00:000	June	10.473	35.78	7.73	7.62	8.04	85.24	34.67	-68.6667	-72.2861	-68.2747	-0.115747	-0.116947	-0.14721	-0.148647	-0.145483	-0.17464	-0.17421	-0.20094	-0.17839	0.0914134	-0.01532	-0.00935996	-0.00978666	0.0081867	-0.00029333	-0.0149833	-0.02246	-0.0330766	-0.107867	-0.154387	-0.117013	-0.14016	-0.156533	-0.171573	-0.168227	-0.167307	-0.186827	-0.15672	-0.19896	-0.166053	-0.170227	-0.114027	-0.13964	-0.144547	-0.173107	-0.168667	-0.17364	-0.16644
2015-06-12 19:59:00:000	June	8.2595	35.77	7.72998	7.61	8.03	70.6	34.66	-65.4443	-74.3452	-75.4606	-0.186277	-0.127027	-0.187617	-0.19262	-0.206933	-0.20056	-0.20026	-0.17336	-0.11146	0.0527436	-0.0247734	-0.0523367	-0.0599933	-0.05297	-0.0638933	-0.0634533	-0.0712333	-0.0960833	-0.125387	-0.12528	-0.123227	-0.130373	-0.139787	-0.14868	-0.16116	-0.156653	-0.188227	-0.184453	-0.15692	-0.135547	-0.138107	-0.155773	-0.183573	-0.14232	-0.13596	-0.118653	-0.119387	-0.09452
2015-06-12 20:59:00:000	June	8.719	35.76	7.71	7.60427	8.02	69.87	34.67	-69.3798	-74.6765	-69.0042	-0.17428	-0.113147	-0.118743	-0.13432	-0.137817	-0.142734	-0.12876	-0.147733	-0.151967	0.0506532	-0.03228	-0.06255	-0.0565801	-0.0532502	-0.089387	-0.0770603	-0.0678401	-0.0460398	-0.0821067	-0.0632	-0.0932267	-0.06648	-0.0925733	-0.138987	-0.14696	-0.188667	-0.19668	-0.192107	-0.19172	-0.186093	-0.18352	-0.14176	-0.1754	-0.159493	-0.12628	-0.104013	-0.106533	-0.1054
2015-06-12 21:59:00:000	June	13.784	35.75	7.70999	7.60427	8.02	109.31	34.66	-66.8348	-74.524	-72.9051	-0.10362	0.00694662	-0.0465801	-0.0639668	-0.0803534	-0.143133	-0.154923	-0.159633	-0.118983	0.04341	-0.0149066	-0.0243633	-0.04374	-0.0574667	-0.1012	-0.110453	-0.10422	-0.110037	-0.0416533	-0.0526267	-0.0766	-0.122413	-0.115467	-0.131693	-0.13796	-0.150413	-0.15608	-0.168907	-0.20472	-0.167067	-0.173893	-0.120067	-0.12104	-0.12808	-0.13796	-0.12856	-0.111187	-0.124813
2015-06-12 22:59:00:000	June	9.3765	35.73	7.69998	7.6	8.02	84.96	34.65	-64.1616	-72.3207	-71.4664	-0.206547	-0.206147	-0.19517	-0.184367	-0.170323	-0.14612	-0.164727	-0.179893	-0.22156	0.0450867	-0.0305467	-0.0838435	-0.11872	-0.124267	-0.10748	-0.10232	-0.109507	-0.118773	-0.140093	-0.126293	-0.11224	-0.13892	-0.13652	-0.177667	-0.190787	-0.17208	-0.20372	-0.21056	-0.191667	-0.1238	-0.140707	-0.167733	-0.155387	-0.1192	-0.114533	-0.12832	-0.130693	-0.19704
2015-06-12 23:59:00:000	June	11.211	35.7501	7.68001	7.62	8.02	69.94	34.69	-65.5382	-73.8487	-73.7567	-0.13426	-0.16216	-0.184323	-0.20174	-0.215717	-0.24716	-0.25798	-0.267433	-0.231217	0.00120317	-0.0829464	-0.0904564	-0.10192	-0.122313	-0.130413	-0.114727	-0.114673	-0.12499	-0.094	-0.104947	-0.13732	-0.148933	-0.167067	-0.17296	-0.18248	-0.196027	-0.206707	-0.191213	-0.191733	-0.18408	-0.166933	-0.172987	-0.15756	-0.175347	-0.188333	-0.190267	-0.184747	-0.22844
2015-06-13 00:59:00:000	June	18.4325	35.79	7.69002	7.63	8.02773	109	34.72	-70.361	-73.5865	-71.2114	-0.140233	-0.1364	-0.143447	-0.121093	-0.0648002	-0.142133	-0.173787	-0.205513	-0.21213	0.143287	0.0296533	0.0196032	-0.0845267	-0.0900568	-0.10712	-0.122777	-0.123667	-0.116667	-0.0972667	-0.12724	-0.12652	-0.131133	-0.135933	-0.136027	-0.10192	-0.125227	-0.17084	-0.157933	-0.194893	-0.153627	-0.14276	-0.0931867	-0.11168	-0.151533	-0.171093	-0.17828	-0.219147	-0.1962
2015-06-13 01:59:00:000	June	18.008	35.8	7.70997	7.64	8.04	124.58	34.71	-65.5028	-72.8091	-80.781	-0.188833	-0.173133	-0.177827	-0.1845	-0.189423	-0.189813	-0.18004	-0.17046	-0.0968101	0.0923667	-0.104533	-0.08262	-0.0937201	-0.0903101	-0.0777198	-0.0733333	-0.107773	-0.0994736	-0.10416	-0.111547	-0.119013	-0.130027	-0.129653	-0.1092	-0.10564	-0.12956	-0.1182	-0.157893	-0.187413	-0.17976	-0.178933	-0.15832	-0.125787	-0.15784	-0.161813	-0.217627	-0.216987	-0.195973
2015-06-13 02:59:00:000	June	16.4125	35.79	7.67999	7.63573	8.04	86.45	34.73	-68.3196	-72.7882	-80.6874	-0.195033	-0.0292001	-0.0909268	-0.1212	-0.133003	-0.189267	-0.143507	-0.13912	-0.179053	-0.00608345	-0.104467	-0.0516068	-0.07764	-0.113383	-0.157187	-0.130233	-0.139087	-0.13137	-0.0382	-0.07072	-0.04032	-0.09712	-0.0812933	-0.0764533	-0.07736	-0.08672	-0.0977467	-0.107573	-0.10376	-0.0778667	-0.06628	-0.10004	-0.121173	-0.11332	-0.117333	-0.154253	-0.197507	-0.15624
2015-06-13 03:59:00:000	June	19.245	35.78	7.67007	7.63	8.04	71.74	34.73	-71.2517	-73.0254	-77.2632	-0.103247	-0.0554134	-0.0931534	-0.12006	-0.105677	-0.145587	-0.141267	-0.140453	-0.15672	0.00292331	-0.11936	-0.119613	-0.12784	-0.116807	-0.129587	-0.12744	-0.12408	-0.10148	-0.03244	-0.0437467	-0.0862667	-0.0757733	-0.0807067	-0.08012	-0.0602533	-0.100333	-0.0932533	-0.0816267	-0.0859867	-0.0657467	-0.08672	-0.101533	-0.0526133	-0.0713333	-0.109093	-0.126027	-0.196053	-0.229507
2015-06-13 04:59:00:000	June	18.4045	35.76	7.72997	7.63	8.04	71.88	34.65	-67.1978	-72.5446	-81.5239	-0.192763	-0.0402134	-0.0933333	-0.0977868	-0.11344	-0.12516	-0.11199	-0.13446	-0.153509	-0.0892032	-0.0563867	-0.104387	-0.111827	-0.107507	-0.124187	-0.12906	-0.1393	-0.15605	-0.0691467	-0.05016	-0.0264267	-0.0435333	-0.0362533	-0.02608	-0.0444533	-0.00348	-0.02216	-0.0208	0.00378667	-0.0416	0.0363067	-0.00958667	-0.00601333	-0.0369733	-0.0404	-0.0726133	-0.116747	-0.132493
2015-06-13 05:59:00:000	June	25.9305	35.76	7.7001	7.64	8.04	110.18	34.68	-65.3576	-72.4077	-82.4526	-0.0947066	-0.0443065	-0.0262665	-0.0425266	-0.0376066	-0.0423332	-0.0151534	-0.0250134	-0.0800133	0.0249069	-0.06816	-0.0705899	-0.0984066	-0.113003	-0.12956	-0.11649	-0.129313	-0.120897	0.02928	0.0210267	0.0126267	0.0119733	0.00286667	-0.0161733	0.00724	0.0132667	0.00762667	0.01752	0.01856	0.03444	0.0265067	0.025	-0.0152933	-0.0499467	-0.05104	-0.0638933	-0.09616	-0.0898133
2015-06-13 06:59:00:000	June	26.003	35.79	7.78997	7.64	8.05	124.4	34.62	-64.7666	-72.7516	-80.8697	-0.15996	-0.0328266	-0.0222367	-0.0330801	-0.0204534	-0.0113067	-0.0271767	-0.0262	-0.0193332	0.0637299	-0.0515867	-0.11141	-0.08904	-0.08794	-0.0733466	-0.0858333	-0.0903666	-0.07035	-0.0226667	0.0108133	0.00676	0.0233333	0.0332667	0.0443333	0.0631467	0.02928	0.0195333	0.0403333	0.0318533	0.01692	0.0422267	0.0533467	0.0421333	-0.00162667	-0.0164	-0.04656	-0.0520267	-0.0910933
2015-06-13 07:59:00:000	June	16.7305	35.79	7.75997	7.64	8.05	86.41	34.65	-68.3171	-72.5365	-74.9058	-0.0110666	-0.0223333	0.0106933	0.00442667	0.00820992	0.00401332	0.0280334	0.0436134	0.0838133	0.00809692	-0.0133866	-0.0208033	-0.0439601	-0.0485868	-0.0340401	-0.0297666	-0.04336	0.000906493	0.0270667	0.0165467	0.0330667	0.0272133	0.0456533	0.0356133	0.0402133	0.0415867	0.0227733	0.0118267	0.0138933	0.0216133	0.02328	0.0276933	0.0203733	0.00713333	-0.0190933	-0.06556	-0.09724	-0.112453
2015-06-13 08:59:00:000	June	23.0305	35.78	7.73008	7.64	8.05	109.17	34.67	-70.0124	-74.0442	-82.2632	-0.0425263	0.0435068	0.02199	-0.00978009	0.00228996	0.00635991	0.0354167	0.0307733	0.0428401	0.0670472	-0.0116533	0.0388133	0.0202732	0.0160732	-0.00673336	0.0368499	0.0443666	0.0330835	-0.0125733	0.02112	0.02788	0.02048	0.0110667	0.0254267	0.06568	0.0644133	0.0369867	0.02284	0.05156	0.04424	0.0201733	0.0448667	0.04372	0.0205467	0.00566667	-0.0395067	-0.0526667	-0.100013
2015-06-13 09:59:00:000	June	12.93	35.82	7.79993	7.63427	8.05	87.63	34.65	-70.2368	-76.9925	-84.8451	-0.0968	0.0326	0.0392634	0.0611333	0.0597833	0.03656	0.0309999	0.0721933	0.154677	0.07966	0.0362934	0.0234334	0.0218734	0.0360534	0.04192	0.0304933	0.04988	0.0872467	0.0262933	0.00924	0.0380133	0.0157867	0.01724	0.03248	0.0182133	0.0281733	0.0375467	0.04848	0.0504933	0.0647467	0.0721067	0.06232	-0.0112	0.00834667	-0.0576	-0.05228	-0.08404	-0.0687333
2015-06-13 10:59:00:000	June	19.309	35.82	7.74002	7.64	8.05	109.87	34.71	-71.3462	-77.0987	-84.5378	-0.0636566	0.0772267	0.0740233	0.0639	0.0777367	0.0522134	0.0776901	0.0965268	0.0968437	0.02304	0.00870668	0.0157266	0.0206334	0.0368001	0.0452665	0.03579	0.0511134	0.0644965	0.02212	0.05008	0.0419867	0.0520267	0.0190667	0.0116933	0.00552	0.0247067	0.0134267	0.0269333	0.02636	0.0399733	0.03752	0.0409467	0.0271333	0.01824	-0.00541333	-0.0446133	-0.0994267	-0.1654
2015-06-13 11:59:00:000	June	17.793	35.81	7.75995	7.63	8.05	124.82	34.68	-68.9069	-76.5334	-72.9766	-0.0204	0.0602666	0.07274	0.10488	0.0981101	0.0843735	0.102987	0.0899334	0.0332998	0.1082	0.041	0.0124534	0.03136	0.0343367	0.07244	0.0744667	0.07586	0.0655434	0.0510133	0.05156	0.0104133	0.0144133	0.0101333	0.00936	-0.00237333	0.03544	0.0213333	0.0286	0.0462267	0.02392	0.0109467	0.0226933	0.0127733	0.0523867	0.00182667	-0.0558667	-0.0620933	-0.09776
2015-06-13 12:59:00:000	June	18.3095	35.79	7.71999	7.63	8.05	124.79	34.69	-68.0981	-75.6571	-82.2005	-0.113867	0.0423333	0.0331267	0.07118	0.0707133	0.0816133	0.08619	0.0858399	0.11724	-0.00562667	0.0317734	0.00487669	0.0130133	0.02852	0.04352	0.04357	0.05766	0.08891	0.0407333	0.0389333	0.0305333	0.0391733	0.008	0.00716	-0.01016	0.00189333	0.0284533	-0.00546667	0.02392	-0.00346667	-0.02168	-0.024	-0.00376	-0.0264133	-0.01552	-0.0659067	-0.05812	-0.171267
2015-06-13 13:59:00:000	June	19.6935	35.78	7.70997	7.63427	8.04	124.89	34.69	-65.5612	-75.7437	-78.3606	-0.0771034	0.00807991	-0.01086	-0.0155066	-0.0366633	-0.01912	0.00113346	0.0287867	0.05102	0.15878	0.0645467	0.0761199	0.0646732	0.0728466	0.0348667	0.0301033	0.0633867	0.0918202	-0.0319067	-0.0484267	-0.0337733	0	-0.03788	0.0136533	-0.00346667	-0.03488	-0.0235067	-0.0626533	-0.038	-0.0229733	-0.04604	-0.0438667	-0.0416133	-0.05484	-0.02616	-0.0561867	-0.0618	-0.120613
2015-06-13 14:59:00:000	June	17.84	35.8	7.68002	7.64	8.05	85.89	34.74	-66.9178	-76.1738	-73.5128	-0.129457	-0.0397067	-0.0164434	-0.03162	-0.0348866	-0.0658533	-0.0363566	-0.0585467	-0.0722467	0.0857665	0.058	0.0525767	0.0493333	0.01706	0.0115333	0.0271999	0.0212133	0.0264468	-0.05184	-0.0734267	-0.0823467	-0.06668	-0.06216	-0.129187	-0.0960933	-0.0829067	-0.110013	-0.07972	-0.07184	-0.0769067	-0.07452	-0.0929333	-0.0578	-0.0579067	-0.0172	-0.03904	-0.05484	-0.0857467
2015-06-13 15:59:00:000	June	28.246	35.8	7.69997	7.63	8.05	109.9	34.72	-66.9449	-76.1488	-70.1281	-0.24147	-0.0509866	-0.05588	-0.0656734	-0.0735667	-0.0404667	-0.0286967	-0.0407067	-0.0862067	0.0699666	0.0574667	0.0899533	0.09398	0.0848167	0.0496	0.0387733	0.0440466	0.05373	-0.086	-0.0522133	-0.0631733	-0.103653	-0.0970533	-0.115787	-0.0998267	-0.0740933	-0.0536533	-0.0163733	-0.0462667	-0.0415867	-0.0648667	-0.08208	-0.0779067	-0.0536533	-0.05448	-0.0392267	-0.00649333	-0.0586
2015-06-13 16:59:00:000	June	27.2915	35.79	7.67001	7.63	8.04	124.86	34.74	-68.8509	-75.3753	-74.6763	-0.133303	-0.0590534	-0.06001	-0.0914134	-0.0597368	-0.0713468	-0.0734967	-0.0717667	-0.0430167	0.0469665	0.0674668	0.06725	0.0573866	0.0455233	0.0515467	0.0633566	0.0180399	-0.0376268	-0.113253	-0.0874	-0.107093	-0.0807733	-0.08844	-0.132	-0.119027	-0.1104	-0.101627	-0.07404	-0.0552667	-0.0232267	-0.00237333	-0.05568	-0.0582667	-0.0787333	-0.08824	-0.09348	-0.0597467	-0.0660533
2015-06-13 17:59:00:000	June	24.4373	35.8	7.68007	7.62427	8.04	124.72	34.74	-66.8333	-76.0929	-82.4635	-0.10938	-0.0929466	-0.0602367	-0.0685733	-0.0744101	-0.0647067	-0.09667	-0.0763067	-0.0978736	0.0439996	0.0451335	0.04469	0.0384002	0.0292701	0.0392001	0.0311068	0.0232867	0.0304367	-0.0966533	-0.08804	-0.103707	-0.11108	-0.125973	-0.110893	-0.0975333	-0.07972	-0.103187	-0.0378	-0.0188933	-0.0319333	-0.0639467	-0.05644	-0.0764533	-0.11108	-0.141747	-0.145573	-0.13496	-0.125307
2015-06-13 18:59:00:000	June	13.3355	35.8	7.73996	7.63427	8.04	86.41	34.68	-64.8628	-76.2556	-74.542	-0.25202	-0.130653	-0.122533	-0.161887	-0.15012	-0.134027	-0.12376	-0.117453	-0.188187	0.0184468	-0.0153867	-0.02426	-0.0279867	-0.0381733	-0.03252	-0.0497633	-0.0474	-0.0262666	-0.12176	-0.10756	-0.13748	-0.109413	-0.128813	-0.114893	-0.12504	-0.13492	-0.10952	-0.144347	-0.102373	-0.148693	-0.15464	-0.164013	-0.173627	-0.17212	-0.150333	-0.164613	-0.1388	-0.2016
2015-06-13 19:59:00:000	June	18.8285	35.78	7.7	7.63427	8.04	109.73	34.7	-67.2325	-76.4887	-74.6546	-0.18368	-0.103347	-0.118417	-0.156127	-0.156387	-0.184613	-0.18046	-0.20572	-0.22672	-0.00900991	-0.0427601	-0.0695367	-0.08626	-0.117283	-0.09556	-0.130006	-0.107673	-0.15339	-0.0774267	-0.0999067	-0.123253	-0.14424	-0.133987	-0.150227	-0.14696	-0.129173	-0.16696	-0.173893	-0.194987	-0.188653	-0.251787	-0.2366	-0.243053	-0.25476	-0.23292	-0.21564	-0.20148	-0.250973
2015-06-13 20:59:00:000	June	20.136	35.79	7.70002	7.64	8.05	124.82	34.71	-64.3256	-75.784	-76.0874	-0.185893	-0.0972264	-0.13201	-0.15696	-0.19068	-0.170627	-0.17595	-0.1698	-0.1833	0.0135601	-0.117906	-0.0623598	-0.0617666	-0.0618631	-0.0878398	-0.0977034	-0.0964201	-0.0741368	-0.0790933	-0.138387	-0.150867	-0.17964	-0.1722	-0.177333	-0.16612	-0.16248	-0.165173	-0.176373	-0.246573	-0.269067	-0.25608	-0.24952	-0.244613	-0.225147	-0.24768	-0.236093	-0.282893	-0.382813
2015-06-13 21:59:00:000	June	20.276	35.8	7.71999	7.65427	8.05	124.82	34.7	-65.9229	-76.9398	-78.6555	-0.126353	-0.0704535	-0.128943	-0.171353	-0.208053	-0.224813	-0.19704	-0.174307	-0.143873	-0.0675767	-0.0996933	-0.101123	-0.10086	-0.0852267	-0.0819867	-0.0722466	-0.06756	-0.0428933	-0.134213	-0.12444	-0.120467	-0.13636	-0.15136	-0.14496	-0.159707	-0.16696	-0.21808	-0.20856	-0.205427	-0.198533	-0.205973	-0.178733	-0.1438	-0.148707	-0.185507	-0.211907	-0.22116	-0.343187
2015-06-13 22:59:00:000	June	20.7375	35.77	7.70998	7.63573	8.06	124.89	34.68	-65.4074	-77.0078	-80.4815	-0.16774	-0.0983736	-0.143547	-0.163653	-0.15863	-0.166987	-0.161493	-0.143106	-0.0895399	0.0383865	-0.0720135	-0.0805067	-0.0888801	-0.103843	-0.113747	-0.0762567	-0.06166	-0.125143	-0.107627	-0.116133	-0.0895733	-0.100173	-0.116507	-0.10992	-0.132467	-0.127	-0.109187	-0.08824	-0.135587	-0.132067	-0.15012	-0.16532	-0.146547	-0.2	-0.17748	-0.197333	-0.18308	-0.177933
2015-06-13 23:59:00:000	June	19.7702	35.76	7.68999	7.63	8.05	124.89	34.69	-64.7917	-76.8015	-74.4548	-0.0973602	0.01244	-0.0263531	-0.05222	-0.104297	-0.18088	-0.17775	-0.170953	-0.174637	-0.0144367	-0.0909201	-0.102723	-0.0783	-0.125237	-0.12272	-0.171023	-0.18376	-0.181026	0.00836	-0.08972	-0.10376	-0.0979067	-0.0825733	-0.0627067	-0.0649733	-0.05636	-0.05464	-0.0554533	-0.0590267	-0.08368	-0.10668	-0.13884	-0.151293	-0.128	-0.133613	-0.138107	-0.153307	-0.15428
2015-06-14 00:59:00:000	June	13.5	35.75	7.67997	7.62	8.04	87.9	34.69	-63.125	-78.3238	-75.0572	-0.0833267	-0.0227601	-0.0332168	-0.0419335	-0.0626801	-0.0791735	-0.118753	-0.11472	-0.0760866	-0.00159333	-0.10516	-0.135117	-0.124107	-0.139167	-0.133427	-0.164257	-0.196853	-0.18632	0.0210933	0.0245333	-0.03448	-0.05188	0.00358667	0.00142667	-0.0214	-0.01	-0.0290267	-0.00310667	-0.0160133	-0.00309333	-0.0516133	-0.0891333	-0.102267	-0.16596	-0.186213	-0.182987	-0.164867	-0.24064
2015-06-14 01:59:00:000	June	20.0165	35.74	7.65	7.62	8.03453	110.18	34.71	-65.8593	-78.6354	-75.2589	-0.105	-0.0120002	-0.00816368	-0.0359937	-0.0854238	-0.090747	-0.0650803	-0.0576603	-0.0677104	0.0251	-0.0768001	-0.112456	-0.117013	-0.12034	-0.0991603	-0.0857302	-0.126107	-0.143473	0.0367333	0.00541333	-0.0428933	-0.03892	-0.0387467	-0.0441733	-0.0387733	-0.0438933	-0.0286533	-0.0310133	-0.008	-0.00288	-0.03192	-0.0754267	-0.0679467	-0.06464	-0.0680933	-0.09876	-0.0791867	-0.137707
2015-06-14 02:59:00:000	June	21.039	35.74	7.65	7.62	8.03	124.86	34.71	-63.8663	-76.2435	-69.1799	-0.121787	-0.0388533	-0.111327	-0.0995334	-0.0922101	-0.0843067	-0.0918167	-0.0888667	-0.0294666	-0.0355438	-0.16336	-0.16464	-0.155513	-0.175087	-0.1952	-0.176707	-0.147507	-0.115707	0.0316667	0.0265867	-0.0218267	-0.02484	-0.0501333	-0.00806667	-0.00454667	0.0200267	-0.00121333	0.00824	-0.00698667	0.00634667	-0.0257733	-0.0134267	-0.01332	-0.00294667	-0.06036	-0.0892933	-0.09028	-0.09136
2015-06-14 03:59:00:000	June	20.1525	35.73	7.65	7.62	8.03	124.79	34.7	-64.0473	-74.5737	-68.2538	-0.0646134	-0.0119467	-0.0247933	-0.0388267	-0.04382	-0.0565733	-0.0477433	-0.0396466	-0.00502996	-0.0672934	-0.189627	-0.15649	-0.153827	-0.178103	-0.17448	-0.13982	-0.153067	-0.129133	0.0530267	0.03936	0.01048	-0.000319998	0.0269467	0.0388	0.03868	0.0625067	0.0613867	0.07368	0.06392	0.05916	0.0251467	0.00413333	-0.00804	-0.00736	-0.0187467	-0.0269467	-0.07652	-0.06428
2015-06-14 04:59:00:000	June	21.6535	35.72	7.65004	7.62	8.03	124.86	34.69	-63.2356	-74.8949	-69.0006	-0.00228646	-0.0194533	-0.0205266	-0.0364666	-0.0372667	-0.0211999	-0.0167366	0.00466656	0.00689979	-0.0953831	-0.0986001	-0.0926967	-0.09554	-0.120743	-0.0901733	-0.0748534	-0.0846934	-0.127393	0.0412533	0.02784	0.01268	0.0419867	0.00656	0.0243067	0.00144	0.0407067	0.0828533	0.0614	0.0405867	0.0574133	-0.0204533	-0.00612	-0.02268	-0.00584	-0.0522267	-0.0417333	-0.0501067	-0.0346533
2015-06-14 05:59:00:000	June	20.0759	35.75	7.69008	7.63	8.03	124.79	34.68	-64.8714	-72.2278	-68.7709	-0.0245369	0.0269468	0.04393	0.0553135	0.0170268	0.0216134	0.0326603	0.0210801	-0.00771972	0.00245022	-0.0147999	-0.0192832	-0.0141066	-0.00529005	0.0059733	-0.00811658	-0.0341666	-0.0540166	0.0708667	0.0102533	0.0158667	0.0449067	0.06748	0.0586133	0.0390533	0.04016	0.0329733	0.0410533	0.09228	0.0624667	0.03188	0.0300933	0.0464	0.0386	0.0363733	-0.01844	0.0210133	0.0412
2015-06-14 06:59:00:000	June	14.4628	35.78	7.75999	7.64	8.04	85.93	34.64	-66.4292	-73.9029	-67.1944	0.00889994	0.0698	0.09478	0.0905133	0.0782766	0.11236	0.136733	0.109187	0.10982	-0.00454999	-0.00253335	-0.0440667	-0.01822	-0.0119633	-0.00477331	-0.00357666	0.00471333	-0.0248367	0.0709333	0.0933333	0.107547	0.0602267	0.0648267	0.113067	0.0994267	0.0845333	0.0988933	0.06948	0.0790933	0.0917333	0.112507	0.118467	0.10392	0.0989333	0.04784	0.06292	0.02312	0.00593333
2015-06-14 07:59:00:000	June	21.033	35.78	7.74999	7.64	8.04	109.66	34.65	-65.9158	-73.2888	-73.5029	-0.04306	0.0909066	0.0738367	0.0738466	0.0924867	0.11524	0.12282	0.12092	0.10982	0.00232987	0.000346759	0.0277468	0.0288868	0.0321168	0.0420268	0.0649199	0.0639999	0.0477999	0.0658133	0.0293733	0.0536133	0.06224	0.08456	0.08452	0.0674933	0.08064	0.0803333	0.0821067	0.113787	0.108693	0.11324	0.10476	0.09588	0.123893	0.09436	0.103933	0.0976133	0.0815867
2015-06-14 08:59:00:000	June	18.796	35.79	7.73997	7.64573	8.05	124.82	34.67	-64.2982	-73.9853	-72.0601	0.0919666	0.0969334	0.133843	0.131973	0.155463	0.123867	0.151837	0.17178	0.181263	0.0842936	0.0264934	0.0521	0.0147001	0.04247	0.0668934	0.0407735	0.0509201	0.0508867	0.0962533	0.12972	0.114093	0.0958267	0.122453	0.13328	0.129987	0.12692	0.1376	0.16916	0.119587	0.13696	0.156373	0.146227	0.14092	0.153493	0.102747	0.104533	0.09876	0.0939067
2015-06-14 09:59:00:000	June	11.536	35.79	7.71001	7.64	8.05	86.48	34.7	-61.8432	-72.3795	-78.9533	0.0248067	0.121373	0.157907	0.146693	0.15753	0.182653	0.200437	0.204387	0.213486	0.163633	0.0430667	0.0666667	0.0630867	0.0536567	0.0721867	0.102457	0.116667	0.0735667	0.06948	0.0962	0.107747	0.135227	0.131467	0.152293	0.147413	0.151893	0.145147	0.133533	0.126907	0.0982133	0.13468	0.103827	0.119173	0.11496	0.146987	0.143053	0.118067	0.12264
2015-06-14 10:59:00:000	June	15.8785	35.79	7.71999	7.64	8.05	110.08	34.69	-59.3932	-71.9216	-61.3078	0.0900266	0.0984268	0.170113	0.186727	0.17989	0.195587	0.193693	0.165347	0.16498	0.140757	0.03604	0.0341566	0.0635935	0.0916302	0.0809867	0.0574066	0.0812065	0.0566566	0.11304	0.106893	0.140107	0.14672	0.120413	0.13332	0.144107	0.132387	0.13824	0.17216	0.13548	0.103027	0.0932	0.123693	0.14368	0.141907	0.11832	0.112573	0.08032	0.0171467
2015-06-14 11:59:00:000	June	16.725	35.78	7.70998	7.63573	8.05	124.86	34.69	-54.5046	-69.7773	-62.2387	0.00571981	0.186587	0.15251	0.145593	0.138227	0.164	0.12359	0.1534	0.21	0.0261532	0.0729868	0.0525466	0.0392999	0.0372232	0.0396	0.0205834	0.0104267	-0.0352399	0.109493	0.08448	0.0572133	0.0893067	0.114347	0.108667	0.08236	0.1178	0.136547	0.158253	0.157413	0.14812	0.167107	0.137173	0.132827	0.11584	0.12684	0.112013	0.12188	0.141427
2015-06-14 12:59:00:000	June	15.255	35.74	7.69	7.60573	8.04	124.86	34.67	-53.9486	-69.6791	-63.052	-0.0304734	0.123693	0.12513	0.140807	0.141603	0.17664	0.144037	0.133147	0.124047	0.04169	0.0279067	0.0351933	-0.0171734	-0.01628	-0.0189867	-0.0119766	-0.00305331	0.00847997	0.0978533	0.1144	0.121707	0.0754	0.0968267	0.127493	0.131667	0.121627	0.121733	0.0617867	0.0545733	0.08612	0.0530933	0.0924	0.07988	0.0952533	0.0816533	0.0857467	0.0913467	0.0946933
2015-06-14 13:59:00:000	June	14.395	35.72	7.68999	7.59	8.02453	124.75	34.65	-56.1031	-70.7896	-67.6122	-0.0278666	0.1104	0.160577	0.144947	0.121987	0.126667	0.135573	0.130107	0.13084	-0.0623267	-0.0264267	0.01772	-0.00106001	-0.00106996	-0.0292266	0.0131433	-0.0115201	-0.0300534	0.13116	0.127707	0.13324	0.0943733	0.119453	0.0555733	0.0429467	0.0622	0.12236	0.121973	0.0994267	0.09148	0.09244	0.09144	0.0945067	0.0992133	0.102507	0.11116	0.140027	0.113507
2015-06-14 14:59:00:000	June	14.276	35.72	7.68003	7.59	8.01	124.89	34.66	-60.7637	-69.7167	-74.24	-0.0673734	0.0894267	0.0812167	0.09138	0.104263	0.0954667	0.105667	0.13422	0.146004	-0.0199466	-0.0387467	-0.0114901	-0.00589328	-0.0303465	-0.0330132	-0.0500666	-0.0209266	0.0132233	0.09408	0.104533	0.120747	0.123467	0.109733	0.115653	0.0829867	0.0649467	0.0258933	-0.00197333	0.06128	0.0538533	0.0438533	0.0592667	0.0672267	0.06592	0.0745733	0.07796	0.05	0.0546133
2015-06-14 15:59:00:000	June	13.775	35.71	7.70998	7.59	8.00453	124.82	34.62	-58.9896	-70.26	-75.2685	-0.0532	0.0279333	0.06667	0.0590533	0.0660967	0.07168	0.06239	0.0579	0.06205	0.01862	0.0259867	0.0189933	0.0229734	0.00270334	0.05736	0.00554002	-0.00433998	0.0448101	0.0286933	0.0553333	0.01904	0.0664533	0.04532	0.0564533	0.03932	0.0300933	0.0280133	0.0494267	0.06608	0.0818	0.06456	0.0505467	0.01892	0.0574133	0.0526133	0.0364267	0.02812	0.0241867
2015-06-14 16:59:00:000	June	12.9295	35.73	7.68998	7.6	8.01	124.89	34.66	-57.0616	-71.3814	-73.3135	-0.0127399	0.0924934	0.0658167	0.0587266	0.0609566	0.0712133	0.0684932	0.0570866	0.01737	0.0849432	0.01576	0.0385	0.0399067	0.0388933	0.0686133	0.0460567	0.0442667	0.0275666	0.02016	0.00662667	0.02192	0.0321467	-0.000146666	0.0212	0.02872	-0.00434667	0.0165333	0.0263467	0.0478267	0.03084	0.0214133	0.01184	0.0127333	0.00414667	-0.00956	-0.0220667	0.04484	0.02308
2015-06-14 17:59:00:000	June	13.114	35.73	7.67	7.61427	8.01	124.79	34.68	-53.2287	-71.7188	-75.8802	0.0329469	0.0853466	0.0768534	0.0853066	0.0850999	0.0803334	0.08157	0.0944066	0.0993232	0.11647	0.07312	0.07502	0.0908266	0.0761033	0.0994267	0.07078	0.07128	0.0732798	0.0278933	0.02004	0.0389067	0.0183867	0.0228667	0.0406133	0.0270133	0.0370933	-0.0264533	0.00697333	-0.00114667	0.00832	-0.0336	-0.02016	-0.0380133	-0.0276533	0.00377333	0.01616	-0.00513333	0.00382667
2015-06-14 18:59:00:000	June	13.105	35.76	7.67009	7.63	8.02	124.72	34.71	-56.0877	-70.8785	-67.4026	0.00869668	0.04448	0.0625799	0.03046	0.0535699	0.05336	0.0636166	0.07562	0.0703033	0.02604	0.02504	0.0501833	0.0416533	0.0497133	0.0130267	0.0438567	0.04406	0.0400433	0.0192	0.0146133	0.0358933	0.0304	0.0284133	0.0383333	0.0202	-0.0106133	-0.0133467	-0.0102933	-0.0678	-0.0617867	-0.03648	-0.0630267	-0.0705067	-0.0592933	-0.04948	0.00677334	-0.0251333	0.0374267
2015-06-14 19:59:00:000	June	11.4915	35.78	7.75	7.63427	8.03	124.89	34.65	-53.6009	-69.098	-70.4196	-0.0245799	0.0472534	0.0442534	0.0491	0.0511267	0.0457335	0.0352401	0.0351467	0.109713	0.0909466	0.0322134	0.0422769	0.0421335	0.0293802	0.04432	0.00876003	0.00389337	0.0330267	0.0238133	0.0456667	0.0320533	0.0244533	0.0181733	-0.00644	-0.01056	-0.00878667	-0.0348133	-0.0265733	0.00176	-0.0253067	-0.05356	-0.0617867	-0.0583333	-0.105773	-0.0353333	-0.0194933	-0.0294933	-0.0249867
2015-06-14 20:59:00:000	June	11.556	35.79	7.75008	7.64	8.04	124.89	34.66	-56.3151	-70.3366	-71.3306	-0.0134932	0.0407067	0.0508868	0.03174	0.0399233	0.0438533	0.01732	0.0181734	0.0885067	0.0479034	0.0313866	0.0088767	0.00154005	0.0206434	0.0119466	-0.000983359	0.01314	0.00832308	0.0380267	0.00621333	0.0355467	0.0419867	0.0584	0.00421333	0.0197733	-0.01144	-0.0126533	-0.00418667	-0.0144	-0.0515067	-0.0166133	-0.0116533	-0.0505333	-0.0614267	-0.0619733	-0.0638133	-0.0382267	-0.09676
2015-06-14 21:59:00:000	June	12.153	35.81	7.81996	7.64	8.04	124.72	34.62	-54.0213	-69.4168	-68.1028	-0.1788	0.0507333	0.0132433	0.00154664	0.01234	-0.0164133	0.0138966	0.02178	0.0300633	-0.139443	-0.00415999	-0.00365666	-0.0145333	-0.01428	-0.0299466	-0.00979671	-0.00622003	-0.0132033	0.0281467	0.04684	0.00876	0.0257333	0.0327467	0.03216	-0.02584	-0.02264	-0.038	-0.0466267	-0.0399733	-0.0476133	-0.0372133	-0.05824	-0.0680667	-0.0937333	-0.0466667	-0.0226133	0.01104	0.0405733
2015-06-14 22:59:00:000	June	10.4835	35.78	7.77999	7.62573	8.04	124.86	34.62	-58.4702	-72.3604	-68.6087	-0.0768133	0.000853338	0.00716327	0.00252656	-0.03193	0.00615998	0.000783336	-0.00355327	0.00343004	-0.0329233	-0.0249068	-0.0396134	-0.0268468	-0.02586	-0.0690668	-0.0419834	-0.0569667	-0.07415	0.00352	0.0256933	0.0227467	0.01568	0.0116	-0.00312	0.01172	-0.0122533	-0.0102533	-0.01812	-0.09684	-0.0227067	-0.0308533	-0.0454267	-0.03344	-0.03244	-0.0136267	-0.0133067	-0.0282533	-0.04716
2015-06-14 23:59:00:000	June	10.1775	35.78	7.77	7.62	8.04	124.72	34.63	-56.707	-74.1595	-72.2155	-0.00252341	-0.01084	0.00618	-0.00820675	-0.0123134	0.0266267	0.0030433	-0.00525338	0.0248799	0.00707672	0.000560179	-0.00549661	-0.0270799	-0.0125931	-0.0463601	-0.00873002	0.00193344	0.0016669	-0.00545333	-0.0222267	0.00826667	-0.0198	-0.00897333	-0.0261467	-0.00353333	0.0259333	-0.00109333	-0.01772	-0.04612	-0.0379333	0.00362667	-0.0206	-0.0129867	0.01192	0.0186267	-0.000546667	-0.0216533	-0.00372
2015-06-15 00:59:00:000	June	10.3557	35.77	7.76999	7.61	8.03	124.89	34.62	-51.4768	-74.0261	-73.0248	-0.122827	-0.02536	-0.0603667	-0.0652267	-0.0631767	-0.05332	-0.0565867	-0.0205533	0.00573001	0.05546	0.00682668	-0.0113233	-0.02184	-0.0129567	-0.00233331	-0.00839	-0.00232665	-0.0410433	-0.0328	-0.04316	-0.03864	-0.0505067	-0.02052	-0.0289867	-0.0704533	-0.0312133	-0.00209333	-0.00489333	-0.0321867	-0.0339733	-0.05124	-0.0597467	-0.01856	0.0122	-0.000306664	-0.0227067	0.0152133	0.0129467
2015-06-15 01:59:00:000	June	11.1025	35.77	7.75997	7.63	8.03	124.89	34.63	-57.6072	-72.134	-73.1354	-0.129943	-0.0424933	-0.03249	-0.0206267	-0.0373333	-0.0284535	-0.03601	-0.03912	-0.0437201	0.126213	0.00614682	0.000170048	0.02966	0.0180099	0.0117333	0.0178867	0.03116	0.0418933	-0.05312	-0.0272133	-0.0628933	-0.0419067	-0.0412667	-0.0602	-0.0482133	-0.0372933	-0.0532933	-0.0145467	-0.0178133	-0.02816	-0.0368667	-0.0312667	-0.0121067	0.01996	0.0276133	0.01456	0.02168	0.00766667
2015-06-15 02:59:00:000	June	12.451	35.78	7.73	7.63	8.04	124.72	34.67	-58.7688	-70.9201	-73.6952	-0.120817	0.0358667	-0.0111433	-0.00683998	0.00710347	-0.0115733	6.6755e-06	0.0230733	0.0668901	0.181444	0.0712266	0.0477	0.0500733	0.0437266	0.0539599	0.04711	0.05972	0.03112	-0.00636	-0.02348	-0.0058	0.00293333	-0.0317067	-0.0349067	-0.04096	-0.03128	-0.0130933	-0.0339333	-0.0104267	0.0101867	-0.02828	-0.00594667	0.0317333	0.0898133	0.07052	0.0651067	0.0517333	0.118533
2015-06-15 03:59:00:000	June	11.8285	35.79	7.73002	7.62	8.04	124.86	34.68	-56.8355	-70.0465	-73.8336	-0.05366	0.0593067	0.0420934	0.0263333	0.0124633	0.0390934	0.04224	0.0385333	0.0495667	0.15007	-0.00861338	0.0300833	0.0382267	0.01826	0.04696	0.0254266	0.0273267	0.0128767	0.0455467	0.000346666	0.00622667	0.01756	-0.0131067	-0.0194133	-0.0255867	-0.0166133	0.00188	-0.0344533	-0.0153733	0.0203733	0.0298667	0.0468	0.0520133	0.06408	0.0601733	0.07928	0.0683467	0.06428
2015-06-15 04:59:00:000	June	10.3097	35.78	7.74999	7.62573	8.04	124.65	34.65	-59.3372	-70.0631	-72.9893	0.00325333	0.0769867	0.104977	0.108727	0.0915067	0.078	0.0671467	0.0811201	0.0901535	0.114883	0.0406	0.00928337	0.0412467	0.04547	0.04228	0.0299866	0.04868	0.00361317	0.0553733	0.0658533	0.0565467	0.0434533	0.0155867	0.0218667	0.0313867	0.03712	0.0377867	0.00497333	0.00404	-0.0123333	-0.00544	0.00894667	0.0294	0.06332	0.0380533	0.05704	0.0652667	0.0654533
2015-06-15 05:59:00:000	June	7.4735	35.78	7.74002	7.62	8.03453	86.86	34.66	-67.0683	-70.1032	-69.9964	-0.140607	0.149427	0.124117	0.112127	0.117227	0.117493	0.112953	0.13112	0.125787	-0.000639855	-0.04984	-0.0010432	-0.01546	-0.00678667	-0.00582643	0.0177966	0.00653338	-0.000399913	0.104907	0.08288	0.0846133	0.10536	0.114813	0.0940267	0.08408	0.05544	0.0746667	0.0454133	0.07604	0.0426133	0.0279733	0.0641067	0.07484	0.0824267	0.0500133	0.0264667	0.00857333	0.0492933
2015-06-15 06:59:00:000	June	11.1785	35.77	7.75998	7.61427	8.03	109.87	34.63	-61.3875	-66.8011	-75.4285	-0.11409	0.0652933	0.13377	0.113367	0.124893	0.116893	0.10318	0.140793	0.152677	-0.0436066	0.02936	0.0154	0.01434	0.00160998	-0.01204	0.0192133	0.02104	0.0124067	0.0603067	0.106427	0.0977333	0.08232	0.0991067	0.0781467	0.0782	0.06036	0.0331733	0.0397733	0.0808667	0.0472533	0.0772133	0.0522	0.0384	0.0425333	0.00214666	0.0424267	0.0907733	0.08864
2015-06-15 07:59:00:000	June	11.696	35.76	7.73993	7.61	8.03	124.79	34.64	-66.195	-67.5871	-76.4417	-0.102546	0.10692	0.0895534	0.11522	0.126227	0.14772	0.138653	0.148787	0.19612	0.0533601	0.0212933	0.0173066	0.0213599	0.0317733	-0.00170651	0.0360466	0.02712	0.00875326	0.03884	0.08116	0.0800133	0.0929467	0.0979467	0.10636	0.0779733	0.0971467	0.08316	0.102747	0.0811333	0.08592	0.08452	0.0955067	0.0528933	0.0614667	0.0479867	0.0798533	0.06604	0.0554267
2015-06-15 08:59:00:000	June	11.236	35.75	7.67999	7.61	8.02	124.79	34.69	-63.6444	-69.0209	-75.155	-0.0361935	0.0742399	0.09644	0.134253	0.178797	0.158293	0.14577	0.15846	0.17411	0.0550431	0.0706265	0.0754599	0.08062	0.0532399	0.0354	0.0770567	0.0448066	0.0337566	0.07824	0.119347	0.08624	0.118267	0.114373	0.125667	0.139693	0.185267	0.145667	0.117347	0.117307	0.0843733	0.0912533	0.0794	0.08104	0.0748667	0.0756533	0.08724	0.08452	0.095
2015-06-15 09:59:00:000	June	11.1625	35.75	7.66998	7.61	8.02	124.72	34.7	-63.6713	-70.4667	-72.9289	0.00942011	0.105053	0.161577	0.15846	0.193513	0.186933	0.175507	0.188293	0.22636	0.0771866	0.0803867	0.0802533	0.0992867	0.08764	0.0557467	0.04829	0.0471466	0.0517133	0.10912	0.112827	0.154693	0.138627	0.176747	0.14972	0.15836	0.14136	0.150853	0.165253	0.1312	0.159	0.143947	0.183627	0.173173	0.183707	0.148333	0.14916	0.103413	0.113093
2015-06-15 10:59:00:000	June	11.272	35.75	7.65001	7.61	8.02	124.58	34.72	-61.5228	-69.767	-75.3547	0.0287099	0.183293	0.18689	0.177267	0.205483	0.195573	0.1966	0.21668	0.24338	0.0831064	0.0835067	0.0958734	0.0995	0.0808366	0.0528933	0.0684399	0.07346	0.0701101	0.0940133	0.08872	0.13056	0.172	0.14596	0.15284	0.184493	0.200507	0.210613	0.19764	0.204573	0.20712	0.167267	0.160253	0.157827	0.116173	0.128453	0.150213	0.130267	0.144987
2015-06-15 11:59:00:000	June	12.542	35.74	7.66002	7.62	8.02	124.89	34.7	-65.5478	-69.7487	-79.3935	-3.63375e-05	0.17328	0.1765	0.208533	0.222427	0.219827	0.216207	0.200933	0.1885	0.0611337	0.0563332	0.06634	0.0712533	0.0739867	0.0597067	0.04082	0.0428132	0.0704464	0.14404	0.196	0.188107	0.15536	0.158267	0.14792	0.138493	0.127	0.19384	0.211547	0.197933	0.19052	0.150813	0.171707	0.14916	0.1374	0.137213	0.117413	0.158053	0.172267
2015-06-15 12:59:00:000	June	14.202	35.74	7.68001	7.62	8.03	124.82	34.68	-65.4026	-70.0761	-78.8675	0.0532833	0.128267	0.13955	0.20602	0.2264	0.232347	0.238693	0.23946	0.239977	0.143643	0.04436	0.0781567	0.0824466	0.0896166	0.0608667	0.0695434	0.07058	0.124497	0.103133	0.11676	0.17768	0.161493	0.203973	0.15716	0.16176	0.145427	0.154893	0.161627	0.17404	0.15356	0.11384	0.125853	0.109973	0.0726667	0.0958267	0.0824	0.08748	0.0606133
2015-06-15 13:59:00:000	June	12.7617	35.74	7.69	7.62	8.03	124.65	34.67	-68.6032	-70.0181	-76.6749	-0.0242737	0.139093	0.15392	0.2052	0.22968	0.21676	0.229493	0.240467	0.2001	0.088193	0.0318934	0.09156	0.0737932	0.0670666	0.0973599	0.0697933	0.0496267	0.05266	0.1062	0.17244	0.194067	0.19172	0.190707	0.1432	0.118253	0.116813	0.125333	0.14272	0.117133	0.09048	0.0753467	0.0919467	0.0561067	0.05556	0.0618933	0.0663867	0.0761333	0.0502133
2015-06-15 14:59:00:000	June	16.981	35.74	7.68997	7.62	8.03	124.89	34.67	-67.5698	-70.9129	-78.8822	-0.0217666	0.120666	0.139163	0.18172	0.205957	0.207107	0.196073	0.189087	0.20627	0.202767	0.0804665	0.0795767	0.0945199	0.0956333	0.0811999	0.09645	0.122133	0.145467	0.0829467	0.119267	0.0999067	0.130267	0.101853	0.0967067	0.08508	0.0756267	0.0404533	0.0333733	0.02196	0.0479733	0.07188	0.06624	0.0642267	0.0607467	0.06312	0.0772667	0.0545333	0.0349333
2015-06-15 15:59:00:000	June	14.0676	35.75	7.66	7.62	8.03	124.86	34.71	-66.8959	-71.1816	-74.5334	0.00379323	0.0900933	0.0830533	0.123107	0.16613	0.14808	0.15866	0.178633	0.205017	0.187443	0.0494933	0.0504233	0.0684333	0.0766034	0.107413	0.0838667	0.07964	0.0624733	0.0422	0.0734933	0.09172	0.0746267	0.0806	0.0703733	0.0189467	0.00354667	-0.0538	0.01792	-0.02896	-0.02952	-0.0157733	-0.0189067	0.00706667	0.045	0.04168	0.04664	0.0383067	0.0251067
2015-06-15 16:59:00:000	June	16.121	35.76	7.66002	7.62	8.03	124.89	34.72	-68.3619	-69.6749	-75.5959	-0.00907013	-0.0433866	-0.0281933	-0.0169666	-0.00570002	0.0454	0.0609199	0.05918	0.0744297	0.121927	0.0434267	0.0487867	0.0309199	0.0756733	0.0452933	0.0633267	0.0569467	0.0674467	-0.07828	-0.0154267	-0.0148933	0.00696	-0.01036	-0.01388	0.00214667	0.00594667	-0.06588	-0.0556133	-0.056	-0.0324133	0.01772	0.02992	0.0206133	0.0226133	0.0324267	0.01216	-0.01616	-0.03496
2015-06-15 17:59:00:000	June	16.354	35.76	7.68011	7.61573	8.03	124.89	34.7	-66.2635	-67.8823	-74.1892	-0.0316335	0.0376668	0.0181967	0.0606533	0.02919	0.0223599	0.100653	0.143546	0.147779	0.0697268	-0.0185066	-0.000363391	-0.0019733	0.00371667	0.01488	0.0226601	-0.00922659	-0.0623932	-0.00116	0.03368	0.01964	0.03964	-0.0224933	-0.0452267	-0.0334667	-0.0933333	-0.09188	-0.114493	-0.0985067	-0.0961733	-0.110627	-0.127453	-0.0912267	-0.113627	-0.107987	-0.0769467	-0.0636	-0.04352
2015-06-15 18:59:00:000	June	13.1382	35.78	7.77997	7.62	8.03	124.86	34.62	-66.2837	-67.8311	-74.5084	-0.11764	0.0164934	0.0105467	-0.0322866	-0.00235	-0.0156266	-0.00244655	0.0139201	0.0264867	0.113493	0.0296933	-0.00772667	-0.00675331	-0.02489	-0.0190266	-0.00770669	-0.01986	-0.00054335	0.0149467	-0.01228	-0.01568	-0.0269867	-0.0429733	-0.0630667	-0.0817333	-0.0793467	-0.0777467	-0.0824133	-0.104293	-0.0964933	-0.08368	-0.0668533	-0.0838667	-0.0579333	-0.0605733	-0.0175733	-0.0422267	-0.0791333
2015-06-15 19:59:00:000	June	11.909	35.76	7.75	7.61573	8.03	124.54	34.63	-65.8585	-67.3944	-70.6611	-0.101143	0.0197067	-0.0126901	-0.0104868	-0.00744344	-0.0323068	-0.0565233	-0.0527867	-0.05472	-0.0108764	-0.0572267	-0.0462867	-0.03464	-0.0193334	0.000426669	-0.00823664	-0.00631338	-0.0439301	0.0252667	-0.03464	-0.0149867	-0.0299867	-0.0268267	-0.0603333	-0.09164	-0.0800933	-0.0716533	-0.111093	-0.0842133	-0.107107	-0.08012	-0.071	-0.04084	-0.0561067	-0.0469867	-0.10012	-0.138067	-0.154973
2015-06-15 20:59:00:000	June	10.7935	35.74	7.75001	7.62	8.03	124.89	34.61	-66.6198	-67.042	-66.0415	-0.17805	-0.0534002	-0.0309333	-0.0227801	-0.0457867	-0.0283601	-0.0378634	-0.0529468	-0.0740802	0.0033229	0.0559731	0.0123999	0.02226	0.00686992	0.000586493	0.00925319	-0.00707344	-0.0621898	-0.0729333	-0.0650533	-0.0187733	-0.08548	-0.0767067	-0.04896	-0.0304133	-0.0585067	-0.0692533	-0.04916	-0.06576	-0.0616133	-0.0350133	-0.0424533	-0.0766933	-0.07784	-0.0998267	-0.121267	-0.13708	-0.0994533
2015-06-15 21:59:00:000	June	11.579	35.7599	7.75989	7.62	8.03	124.89	34.62	-62.4834	-67.0145	-67.4077	-0.151287	-0.0213201	-0.0215767	-0.01472	0.00303663	-0.0445333	-0.02036	-0.00484667	-0.0216633	-0.0981302	-0.0377467	-0.0886834	-0.0466267	-0.03597	-0.0501333	-0.0418967	-0.0449467	-0.0939468	0.03668	0.0286533	-0.00346667	0.0304933	0.02004	-0.0198667	0.01596	-0.00322667	0.000440004	-0.0062	0.03076	0.0384933	0.0622267	0.0472267	0.0319733	0.00470667	0.0177067	-0.0455067	-0.0501333	-0.0468667
2015-06-15 22:59:00:000	June	10.816	35.71	7.65999	7.59573	8.02453	124.86	34.67	-61.1219	-66.8718	-67.3518	-0.108007	-0.0929066	-0.0882401	-0.08698	-0.0774301	-0.0512134	-0.0422235	-0.0261401	-0.0248568	-0.172896	-0.181613	-0.147767	-0.135867	-0.118957	-0.1346	-0.13202	-0.1462	-0.1616	0.0024	0.0206933	0.0238533	0.02756	0.0203733	-0.0138267	-0.0082	0.00142667	0.0346	0.0679067	0.05992	0.0886533	0.0654133	0.0776933	0.0833733	0.0993333	0.0518667	0.00704	-0.0160933	0.00270667
2015-06-15 23:59:00:000	June	11.3026	35.7	7.64999	7.6	8.01453	124.58	34.67	-61.4626	-66.4452	-66.4785	-0.229404	-0.0173201	-0.0448233	-0.03172	-0.0215065	-0.0625333	-0.01667	-0.00194002	-0.02679	-0.20659	-0.159507	-0.148063	-0.11508	-0.150447	-0.142987	-0.138413	-0.13556	-0.131627	-6.66668e-05	0.0471067	0.0506667	0.0497733	0.0132	0.0178267	0.0169467	-0.00088	0.0217733	0.05864	0.0413333	0.0764933	0.0932267	0.0494933	0.0569467	0.0784	0.07136	0.03892	0.00166667	0.0270667
2015-06-16 00:59:00:000	June	14.6267	35.72	7.64003	7.61	8.01	124.89	34.7	-62.2396	-67.04	-67.6496	-0.256357	-0.00497335	-0.02817	-0.0446867	-0.0416134	-0.0437067	-0.0467167	-0.00444006	-0.0233734	-0.30407	-0.14372	-0.14232	-0.161933	-0.163857	-0.134347	-0.179987	-0.18512	-0.193854	0.0287467	0.02928	0.0725867	0.0648667	0.07824	0.0713333	-0.0104	1.3334e-05	0.0378267	0.0189333	0.06268	0.08316	0.0383733	0.03812	0.0209467	0.0715733	0.0683467	0.104333	0.0464933	0.0288933
2015-06-16 01:59:00:000	June	11.987	35.73	7.67	7.61	8.02	123.11	34.68	-64.17	-69.5837	-65.5141	-0.0873198	-0.0313865	-0.06072	-0.0118467	-0.0294833	-0.0218933	-0.00467005	-0.0206266	-0.101193	-0.178257	-0.09084	-0.0736268	-0.11052	-0.0922433	-0.0797733	-0.100953	-0.0782933	-0.0271934	0.02804	0.0164267	0.0271867	0.0414667	0.0173333	0.00521333	0.01664	0.05124	0.05728	0.0182533	0.00528	0.0196933	0.0468	0.0902133	0.0961867	0.0997333	0.0885333	0.00693333	-0.00088	-0.0239867
2015-06-16 02:59:00:000	June	13.2835	35.73	7.66998	7.61573	8.02	123.53	34.68	-65.8243	-68.6539	-68.0704	-0.226867	0.0332001	-0.0104801	0.00319998	-0.04127	-0.0294534	-0.0243368	-0.01562	-0.0426033	-0.143667	-0.113	-0.118803	-0.1224	-0.108037	-0.124267	-0.136243	-0.0994133	-0.0281135	0.0180133	0.0393733	0.0185867	0.0221867	0.0322267	0.00532	0.00288	0.00286667	0.0161067	0.0350533	0.0514667	0.0796267	0.0886267	0.0607733	0.06496	0.04812	0.0587333	0.06952	0.0327333	0.0456267
2015-06-16 03:59:00:000	June	13.647	35.75	7.65004	7.61427	8.02	123.71	34.72	-64.3251	-69.0366	-70.5087	-0.168113	-0.0936799	-0.0645367	-0.07616	-0.0796933	-0.0545334	-0.00774328	0.0169733	0.0428399	-0.160917	-0.146867	-0.179243	-0.17478	-0.171877	-0.140173	-0.115027	-0.0903733	-0.08874	0.0214	0.0238667	0.0529067	0.0383067	0.07396	0.0243333	0.05088	0.0896667	0.0606667	0.0518933	0.0449067	0.0666	0.0515333	0.0628	0.0388	0.0559733	0.0468	0.02216	0.0124	0.0113067
2015-06-16 04:59:00:000	June	12.0355	35.74	7.68998	7.63	8.03	123.73	34.67	-62.201	-68.0858	-63.533	-0.20304	-0.0326401	-0.0267666	-0.0256267	-0.0181967	0.000346759	-0.0121501	0.0164532	0.0498865	-0.17931	-0.110693	-0.11017	-0.104567	-0.126363	-0.104227	-0.13319	-0.0940667	-0.0338333	0.0478933	0.03484	0.04924	0.0718533	0.06084	0.03092	0.0117333	-0.00672	-0.00282667	0.02732	0.03768	0.0373067	0.0271467	0.0492267	0.0267733	0.00906667	0.0239333	-0.00596	-0.06744	-0.06268
2015-06-16 05:59:00:000	June	11.3338	35.74	7.67008	7.62	8.03	123.85	34.69	-63.6165	-68.0221	-67.5571	-0.0824801	-0.0144799	-0.0475699	-0.03994	-0.01027	-0.0445733	-0.0205367	-0.00501993	-0.00830311	-0.0649865	-0.0654534	-0.0853001	-0.0779469	-0.0891734	-0.115813	-0.121207	-0.120653	-0.0783198	0.00028	0.000733333	-0.00237333	-0.01632	0.02136	-0.02452	0.00630667	0.0589333	0.01456	0.0280133	0.00733333	-0.02512	0.00737333	-0.00012	0.01252	0.000386667	0.02836	0.03428	-0.000466667	-0.05944
2015-06-16 06:59:00:000	June	10.274	35.75	7.74002	7.61573	8.03	124.75	34.63	-63.4536	-67.0825	-67.3731	-0.118243	-0.0556933	-0.0356767	-0.0441667	-0.0343066	-0.0284666	-0.02868	-0.0215467	0.0092866	-0.0365667	-0.0526001	-0.02653	-0.00610672	0.0161066	-0.00340008	0.01107	0.00883994	-0.00836003	-0.0115733	-0.0261867	-0.0438933	-0.00854666	0.0365867	0.0229467	0.0254267	0.00896	-0.00410667	-0.00961333	-0.03348	-0.03152	-0.00816	-0.0419067	-0.0114933	-0.0569067	-0.0458267	-0.0407067	-0.0369333	-0.0823067
2015-06-16 07:59:00:000	June	6.906	35.75	7.76	7.62	8.03	88.23	34.61	-64.0976	-67.8963	-73.6179	-0.251913	-0.0229467	-0.0787499	-0.10912	-0.09346	-0.0867466	-0.0608666	-0.06554	-0.0808232	-0.108856	-0.0442399	-0.0462601	-0.04794	-0.0225701	-0.0250666	-0.02042	-0.0305	-0.0533498	0.0151867	0.01312	0.0473467	0.0492533	-0.0120267	-0.01996	-0.0268267	-0.05836	-0.0492933	-0.03212	-0.00328	-0.0275867	-0.0242933	-0.01872	-0.00536	-0.0068	-0.00497333	-0.0122533	-0.00398667	-0.0169733
2015-06-16 08:59:00:000	June	10.179	35.75	7.75997	7.62	8.03	110.32	34.61	-65.3517	-68.3209	-69.6962	-0.231487	0.0016132	-0.0133935	-0.0286734	-0.00191336	-0.0303065	-0.0396532	-0.0205001	0.00448322	-0.247734	0.0026666	0.0157068	0.00140673	-0.0173234	0.0303601	-0.00385328	-0.0331	0.0432835	-0.0271333	0.00328	-0.0278933	-0.0443333	-0.0166933	-0.0473867	-0.04176	-0.0137733	-0.0556267	-0.0577067	-0.04588	-0.0219733	-0.0342933	-0.0558267	-0.01052	-0.02916	-0.01	-0.00284	-0.0181067	-0.000786667
2015-06-16 09:59:00:000	June	12.381	35.7601	7.73021	7.62	8.03	124.86	34.65	-65.376	-68.3394	-69.8192	-0.18685	-0.0222666	-0.00919669	-0.00767332	-0.04081	-0.0317467	-0.0368367	-0.0351733	-0.03304	-0.1157	0.0186	0.0153567	0.0209266	0.0113067	0.00813334	0.0256833	0.0286267	0.01846	-0.0139333	-0.03552	-0.0180933	-0.0413467	0.000466667	-0.00454667	-0.0372133	-0.03524	-0.02456	-0.0299867	-0.0333867	-0.05364	-0.03972	-0.0720133	-0.08024	-0.03948	0.00213334	-0.01256	0.01244	0.01068
2015-06-16 10:59:00:000	June	11.3188	35.8599	7.91987	7.62	8.03	124.79	34.57	-64.3285	-68.357	-73.8419	-0.0928468	-0.0033466	-0.00910671	-0.00556675	-0.0228667	-0.00136008	-0.05033	-0.051	-0.0564998	0.0319667	0.0227333	0.0288033	0.0129733	0.0209634	0.0287733	0.0304733	0.02108	0.0105467	-0.00437333	-0.05252	-0.0755467	-0.0428267	-0.0342667	-0.0470533	-0.0482533	-0.0237867	-0.00538667	-0.0395067	-0.03244	-0.06788	-0.0614133	-0.0588	-0.05004	-0.0508533	-0.0283867	-0.01668	0.0317467	-0.00181333
2015-06-16 11:59:00:000	June	12.515	35.79	7.79989	7.62	8.03	124.54	34.61	-65.6278	-69.4943	-67.1555	-0.10858	-0.0210134	-0.03658	-0.0457534	-0.0431367	-0.0199733	-0.0205666	-0.00785323	-0.0165198	0.0287431	0.0364932	0.0333967	0.03148	0.0291733	0.0132666	0.0453867	0.0271533	-0.01013	-0.0292133	-0.06156	-0.0383733	-0.0922533	-0.06348	-0.0676533	-0.0201067	-0.0431467	-0.00156	-0.0283733	-0.0457333	-0.0423867	-0.0516	-0.05684	-0.0494533	-0.0148267	0.00666667	0.01024	0.0219867	0.00622667
2015-06-16 12:59:00:000	June	14.1205	35.75	7.70001	7.62	8.03	124.82	34.67	-65.4758	-68.9375	-73.8548	-0.106547	-0.0622134	-0.0643434	-0.0669667	-0.05032	-0.04668	-0.0542033	-0.0581267	-0.06511	0.0240333	-0.00579996	0.01884	0.00777996	0.03599	0.05284	0.0339667	0.00151336	0.00543003	-0.0654	-0.0690267	-0.0822667	-0.0605867	-0.0586667	-0.07356	-0.0295467	-0.0336267	-0.0125467	-0.0109467	-0.0444133	-0.0468933	-0.0388667	-0.0149333	-0.0150133	-0.00201333	0.0176133	0.0260133	0.0347333	0.0259867
2015-06-16 13:59:00:000	June	13.93	35.75	7.71	7.62	8.03	124.89	34.66	-67.0596	-69.8305	-69.7424	-0.15512	-0.0795201	-0.0978501	-0.0725667	-0.0576033	-0.0516133	-0.0553035	-0.03434	-0.0545566	-0.0137399	0.0132267	0.0273066	0.02176	0.0306633	0.0269201	0.03852	0.0369668	0.0494836	-0.0643467	-0.07152	-0.0495333	-0.0461067	-0.0143733	-0.0449467	-0.0216133	-0.0708533	-0.0398	-0.01308	-0.0339067	-0.0435333	-0.0492533	-0.04512	0.00769333	0.00185333	-0.0293867	0.00657333	-0.00272	0.0122933
2015-06-16 14:59:00:000	June	13.6635	35.74	7.70999	7.61573	8.03	124.89	34.65	-65.4371	-69.5938	-68.2607	-0.17579	-0.111973	-0.0819201	-0.0560867	-0.0575734	-0.0509201	-0.0418434	-0.0404666	-0.0501998	0.0713899	0.00977341	0.00895661	0.0369066	0.0305266	0.04368	0.0215101	0.0280266	0.0795932	-0.0758667	-0.0820933	-0.07436	-0.0723733	-0.0292	0.00385333	-0.0407333	-0.0243467	-0.0276667	-0.0448133	-0.0632933	-0.0415733	-0.0506133	-0.0399867	0.00814667	-0.0674133	-0.0430267	-0.0201067	0.000186667	0.0289067
2015-06-16 15:59:00:000	June	12.1955	35.73	7.70001	7.61	8.02	124.58	34.65	-67.1481	-69.8689	-64.7324	-0.151703	-0.04932	-0.08461	-0.0364466	-0.0400133	-0.0523866	-0.0433266	-0.05136	-0.0259934	-0.000216836	0.018	0.0150133	0.0171333	0.0142834	9.3357e-05	0.0229933	0.01654	0.0256567	-0.04944	-0.06276	-0.0851867	-0.0688267	-0.0274267	-0.00676	0.0219333	-0.0432667	-0.0258933	-0.00584	-0.0374267	-0.02864	-0.06996	-0.06308	-0.0678267	-0.0608933	-0.0650667	-0.120453	-0.0651067	-0.00538666
2015-06-16 16:59:00:000	June	11.834	35.74	7.71003	7.61573	8.02	124.68	34.65	-65.8149	-69.5652	-72.6501	-0.156033	-0.0918665	-0.10064	-0.0551601	-0.03814	-0.0500934	-0.0465168	-0.04818	-0.0849632	-0.00689991	0.00373331	-0.0206799	-0.0146733	-0.0110766	-0.0178533	0.02791	0.00766672	-0.0038665	-0.0765333	-0.0304133	-0.0272533	-0.0124933	-0.0342667	-0.01344	-0.0206267	-0.0211467	-0.02568	-0.0409733	-0.0697733	-0.10928	-0.08632	-0.0910933	-0.0867333	-0.0995733	-0.132373	-0.128413	-0.128267	-0.0882667
2015-06-16 17:59:00:000	June	10.225	35.74	7.73994	7.61	8.02	124.86	34.62	-65.3991	-69.0628	-72.7438	-0.122923	-0.147973	-0.152366	-0.165473	-0.16604	-0.170453	-0.144717	-0.124846	-0.103896	0.00124008	-0.02756	-0.0244333	-0.0329132	-0.0150533	-0.0101331	-0.0138431	-0.0147066	-0.0264401	-0.156867	-0.117067	-0.104373	-0.1162	-0.10012	-0.114	-0.06868	-0.0560133	-0.0211333	-0.0351067	-0.0537867	-0.04208	-0.10464	-0.155427	-0.105813	-0.0814533	-0.0880933	-0.08592	-0.106027	-0.120133
2015-06-16 18:59:00:000	June	10.724	35.73	7.68999	7.6	8.02	124.89	34.66	-65.0025	-69.2598	-72.3111	-0.190684	-0.177	-0.207933	-0.221947	-0.22099	-0.220347	-0.212677	-0.2461	-0.213383	0.0137166	-0.00266662	-0.00378665	0.01048	0.0196467	0.00565336	-0.00175996	0.0107	0.04165	-0.197347	-0.213013	-0.20764	-0.243427	-0.214413	-0.187467	-0.16368	-0.155667	-0.133173	-0.0604267	-0.0446	-0.02304	-0.0895333	-0.08488	-0.0699467	-0.11684	-0.11176	-0.133133	-0.118253	-0.11224
2015-06-16 19:59:00:000	June	11.1425	35.73	7.68	7.6	8.02	124.86	34.67	-64.5101	-69.7443	-65.0973	-0.322637	-0.116587	-0.1899	-0.228627	-0.229003	-0.211227	-0.232337	-0.190087	-0.178437	-0.178486	0.0293466	-0.01159	-0.01242	-0.00714	0.00475995	-0.0152333	-0.0108733	-0.00612343	-0.182093	-0.178107	-0.21416	-0.21188	-0.205893	-0.17848	-0.19112	-0.218907	-0.21912	-0.18944	-0.133173	-0.0701067	-0.0758	-0.0798533	-0.0618267	-0.0719733	-0.06164	-0.12644	-0.10516	-0.123307
2015-06-16 20:59:00:000	June	10.487	35.72	7.67997	7.6	8.01	124.89	34.66	-64.1499	-70.0957	-67.564	-0.233173	-0.134773	-0.147413	-0.189967	-0.19973	-0.21804	-0.22186	-0.237647	-0.234963	-0.129273	-0.06144	-0.0745433	-0.0715931	-0.0699831	-0.0687465	-0.0997198	-0.0847998	-0.0354996	-0.0793733	-0.165773	-0.168067	-0.19036	-0.21636	-0.222533	-0.2002	-0.198773	-0.21896	-0.210253	-0.178173	-0.153853	-0.1024	-0.0979333	-0.08268	-0.0923867	-0.127693	-0.110427	-0.11688	-0.110453
2015-06-16 21:59:00:000	June	11.87	35.72	7.64999	7.60427	8.01	124.86	34.69	-63.9528	-70.683	-67.0345	-0.24081	-0.0992935	-0.103557	-0.1516	-0.159633	-0.17096	-0.193803	-0.220353	-0.249903	-0.18497	-0.0531199	-0.0824966	-0.0648666	-0.0499566	-0.10104	-0.10599	-0.09506	-0.0774101	-0.08728	-0.102667	-0.1126	-0.161947	-0.166333	-0.18472	-0.194947	-0.1884	-0.195387	-0.214227	-0.199027	-0.16292	-0.190747	-0.17384	-0.161813	-0.117587	-0.149413	-0.131267	-0.0999733	-0.0647733
2015-06-16 22:59:00:000	June	17.54	35.73	7.64001	7.62	8.01547	124.86	34.71	-65.2715	-71.9524	-68.088	-0.170343	-0.165826	-0.159463	-0.16174	-0.205507	-0.276573	-0.26529	-0.295387	-0.293753	-0.0992802	-0.15128	-0.155097	-0.153434	-0.15004	-0.171427	-0.170447	-0.169587	-0.141487	-0.19704	-0.159893	-0.149427	-0.161467	-0.168787	-0.15684	-0.186933	-0.178493	-0.16748	-0.169413	-0.121333	-0.17048	-0.146693	-0.164787	-0.15568	-0.147947	-0.0917867	-0.10032	-0.09508	-0.123547
2015-06-16 23:59:00:000	June	16.886	35.73	7.65003	7.61	8.02	124.86	34.7	-65.4166	-70.9987	-64.5066	-0.1509	-0.114066	-0.113479	-0.144926	-0.201473	-0.276813	-0.285637	-0.248733	-0.2039	-0.0453528	-0.0701862	-0.0482027	-0.0842727	-0.0985728	-0.16992	-0.16053	-0.146233	-0.141517	-0.15112	-0.15924	-0.136147	-0.134333	-0.09352	-0.104933	-0.1058	-0.12668	-0.108427	-0.123107	-0.118333	-0.10732	-0.11716	-0.0906933	-0.06916	-0.07084	-0.0849467	-0.119947	-0.125413	-0.103773
2015-06-17 00:59:00:000	June	15.4375	35.75	7.68	7.62	8.02	124.86	34.69	-62.4209	-69.7988	-63.134	-0.2169	-0.126133	-0.192593	-0.155327	-0.16247	-0.23516	-0.277797	-0.275187	-0.285087	-0.129447	-0.12928	-0.172173	-0.153547	-0.16278	-0.155373	-0.154403	-0.173247	-0.20613	-0.185667	-0.186747	-0.16764	-0.17176	-0.192733	-0.199853	-0.14808	-0.1278	-0.07772	-0.10456	-0.0788533	-0.0817867	-0.0724533	-0.04744	-0.00706667	-0.0140533	-0.0301867	-0.01856	-0.05268	-0.132147
2015-06-17 01:59:00:000	June	18.405	35.74	7.68	7.61	8.02	124.79	34.68	-61.1401	-69.4774	-59.6152	-0.21085	-0.113933	-0.152823	-0.181013	-0.221873	-0.202387	-0.25103	-0.291393	-0.226877	-0.0337003	-0.0185998	-0.0553997	-0.0703465	-0.0783933	-0.127453	-0.155267	-0.137393	-0.0908099	-0.125053	-0.148107	-0.181067	-0.1592	-0.1604	-0.172013	-0.21504	-0.20416	-0.19184	-0.144427	-0.126453	-0.108093	-0.08976	-0.130067	-0.0852667	-0.09116	-0.0765333	-0.118973	-0.120547	-0.13888
2015-06-17 02:59:00:000	June	21.595	35.74	7.67999	7.61	8.02	124.75	34.68	-60.6171	-70.0189	-65.4877	-0.23313	-0.255347	-0.222257	-0.21644	-0.209323	-0.205973	-0.223237	-0.256833	-0.25595	-0.113654	-0.0820534	-0.0628667	-0.0603668	-0.0787966	-0.102867	-0.167043	-0.142133	-0.125733	-0.1736	-0.215507	-0.186707	-0.146173	-0.1276	-0.142707	-0.205613	-0.14464	-0.114333	-0.0977733	-0.132267	-0.120667	-0.167013	-0.12968	-0.0949467	-0.08404	-0.0882533	-0.122573	-0.0971467	-0.121773
2015-06-17 03:59:00:000	June	22.927	35.74	7.67002	7.62	8.02	124.75	34.69	-62.0625	-70.6564	-72.4934	-0.185223	-0.0890399	-0.150233	-0.173347	-0.19464	-0.1782	-0.191997	-0.20456	-0.222093	-0.0542899	-0.107173	-0.102443	-0.119193	-0.108803	-0.113693	-0.142883	-0.14212	-0.137187	-0.13358	-0.113947	-0.11324	-0.118433	-0.11598	-0.126633	-0.157027	-0.134993	-0.139273	-0.187107	-0.144907	-0.131167	-0.0872	-0.0887133	-0.0443933	-0.07262	-0.049	-0.00144	-0.03764	-0.0960867
2015-06-17 04:59:00:000	June	28.083	35.75	7.68998	7.6	8.02453	124.75	34.68	-62.1688	-70.5847	-66.0107	-0.120623	-0.137707	-0.198347	-0.200707	-0.202967	-0.168133	-0.133817	-0.107894	-0.0232604	-0.0791901	-0.0971067	-0.131693	-0.144933	-0.155983	-0.155053	-0.14966	-0.149407	-0.139423	-0.104693	-0.108413	-0.0742933	-0.06888	-0.0994667	-0.09512	-0.022	-0.10788	-0.134653	-0.149667	-0.10712	-0.123707	-0.131933	-0.123707	-0.12428	-0.12064	-0.0893467	-0.107773	-0.123173	-0.125213
2015-06-17 05:59:00:000	June	22.4925	35.73	7.66998	7.59	8.02	124.47	34.68	-64.1198	-72.3304	-67.4617	-0.107757	-0.0513733	-0.0393798	-0.0380399	-0.0696899	-0.0638131	-0.0985033	-0.0976801	-0.0667467	-0.170413	-0.0194133	-0.0286366	-0.0179399	-0.0371433	-0.08472	-0.11143	-0.110613	-0.118746	-0.0412133	-0.07744	-0.05688	-0.0616133	-0.0378	-0.0847333	-0.0813067	-0.0928133	-0.110453	-0.0792	-0.130747	-0.103227	-0.10684	-0.0734267	-0.114907	-0.11108	-0.10272	-0.0865467	-0.0932933	-0.0959067
2015-06-17 06:59:00:000	June	23.335	35.71	7.65	7.56573	8	124.68	34.68	-63.5856	-72.3463	-64.789	-0.109037	-0.09852	-0.0956966	-0.120427	-0.114007	-0.0630534	-0.0887	-0.09244	-0.0486401	-0.10661	-0.0451601	-0.112917	-0.12036	-0.143433	-0.13348	-0.124193	-0.0971267	-0.0613101	-0.0348	-0.0274133	-0.0380933	-0.0566133	-0.0417067	-0.0600133	-0.0825733	-0.06124	-0.0438267	-0.0414533	-0.08576	-0.0810267	-0.07436	-0.0749333	-0.0772533	-0.0870533	-0.12044	-0.0762533	-0.07712	-0.10348
2015-06-17 07:59:00:000	June	20.2645	35.72	7.65003	7.58573	7.99	123.6	34.69	-63.6236	-72.4023	-72.8165	-0.11939	-0.0881067	-0.11115	-0.116387	-0.120323	-0.0608667	-0.0785234	-0.0833866	-0.0883199	-0.111563	-0.0832134	-0.121423	-0.10882	-0.0977366	-0.104107	-0.0946134	-0.0641467	-0.0279801	-0.0294533	-0.0866133	-0.0818533	-0.06336	-0.110147	-0.113773	-0.09888	-0.0700667	-0.0723733	-0.0850933	-0.0318133	-0.0542	-0.0936533	-0.0918533	-0.0795067	-0.1218	-0.114107	-0.0758133	-0.06144	-0.0736533
2015-06-17 08:59:00:000	June	17.6844	35.7301	7.68011	7.57427	7.99	122.54	34.67	-63.8251	-74.3557	-70.8348	-0.10232	-0.10532	-0.0427701	-0.05724	-0.04261	-0.0261068	-0.0103168	-0.03814	-0.122023	-0.0824132	0.00798684	-0.0152399	-0.0360533	-0.0253766	-0.0132268	-0.0281568	0.000759771	-0.0124738	-0.0600267	-0.0420933	-0.03264	-0.0523333	-0.04792	-0.0939067	-0.0759067	-0.0682133	-0.08992	-0.0801733	-0.113467	-0.0818267	-0.104013	-0.127467	-0.12544	-0.123787	-0.0841467	-0.0862933	-0.123173	-0.113253
2015-06-17 09:59:00:000	June	14.0357	35.78	7.7799	7.59427	7.99547	124.76	34.62	-65.4396	-75.8432	-76.2755	-0.0734599	-0.000893316	-0.0165133	-0.00807327	-0.0139933	-0.0336	-0.0659233	-0.0445799	-0.0594966	-0.0723202	0.0364799	0.00670329	0.00432002	0.0325866	0.0176799	0.00773667	0.00911335	0.0217301	0.00517333	-0.04608	-0.06116	-0.0565733	-0.0744533	-0.0714133	-0.07148	-0.06332	-0.0654533	-0.08596	-0.0800667	-0.12444	-0.0731333	-0.0720267	-0.0545867	-0.07836	-0.0684	-0.0709067	-0.07492	-0.03376
2015-06-17 10:59:00:000	June	14.8685	35.76	7.68996	7.57	8	122.69	34.69	-66.5309	-74.7343	-75.8677	-0.0150467	-0.0226799	-0.00200975	-0.0151264	-0.0168833	-0.00545331	-0.00846662	0.0101333	0.00923356	0.02166	0.0118934	0.0311601	0.0189068	0.0145134	0.0317868	0.00491006	0.0298132	0.0373465	-0.00312	0.00792	-0.00869333	-0.0335867	0.01888	-0.00124	-0.00433333	-0.0427867	-0.02448	-0.06744	-0.04312	-0.0739867	-0.0516	-0.0250533	-0.0305733	-0.08392	-0.09448	-0.0268	-0.0785733	-0.0627733
2015-06-17 11:59:00:000	June	14.3115	35.75	7.64999	7.57	7.98453	124.34	34.72	-67.4457	-76.7375	-79.1225	-0.05129	-0.0285066	-0.04276	-0.0258334	0.0210633	0.0331066	0.0297166	0.04048	0.0733135	0.0836399	0.0252399	0.0456733	0.0506333	0.0547632	0.05728	0.0682132	0.0698866	0.10737	-0.0408267	-0.00778667	-0.01168	0.0160133	0.0228267	0.014	-0.01224	0.0205467	0.0116933	-0.0318	-0.0236533	-0.02364	-0.0665733	-0.0626133	-0.04948	-0.03844	-0.09292	-0.0504933	-0.01736	-0.05464
2015-06-17 12:59:00:000	June	15.1435	35.74	7.63999	7.57	7.98	123.29	34.72	-65.7007	-76.0505	-73.8966	-0.0652199	-0.00692004	-0.00115	-0.01742	0.01416	0.0465867	0.0677467	0.0872066	0.135556	0.0072434	0.04036	0.0323033	0.03942	0.0446167	0.0599599	0.0428633	0.05842	0.0511366	-0.00796	0.00790667	0.0446133	-0.00218667	0.0355467	0.03852	0.01692	0.0424267	0.0164267	-0.0328133	-0.0670667	-0.03436	-0.0667467	-0.04936	-0.0204667	-0.0226	-0.04344	-0.0428933	-0.0303467	-0.0783467
2015-06-17 13:59:00:000	June	15.9665	35.74	7.63001	7.57	7.98	122.7	34.73	-63.7199	-73.4155	-74.1702	-0.0653634	0.00952006	0.00552664	0.0108867	0.0204966	0.0277466	0.0672566	0.08848	0.103713	-0.00310667	0.0588933	0.0504935	0.0681533	0.0676434	0.0349466	0.0415301	0.0358733	0.0223566	-0.0334267	-0.0138933	0.03116	0.02704	0.0133467	0.0201467	0.02948	0.02616	0.0424267	-0.00192	-0.0273067	-0.0190267	-0.0131333	-0.03624	-0.0402267	-0.0169333	2.66665e-05	-0.0316267	-0.0316933	-0.0143067
2015-06-17 14:59:00:000	June	15.7855	35.74	7.64006	7.57	7.98	123.11	34.72	-63.5791	-76.791	-70.3466	-0.0630666	-0.0290668	0.000860052	0.0232267	0.0168733	0.0235733	0.0729566	0.11834	0.173223	-0.00344001	0.0422933	0.02429	0.0263467	0.0356834	0.0383065	0.02759	0.0544733	0.138757	-0.0286933	0.02188	0.02904	0.0274133	0.0367867	-0.01508	-0.00386667	-0.01548	0.00936	0.0199467	-0.0140533	0.00397333	0.0289867	0.02132	0.00532	0.00254667	0.00328	0.0054	-0.0254267	-0.0688267
2015-06-17 15:59:00:000	June	13.709	35.75	7.68991	7.57	7.98	123.54	34.68	-63.1175	-79.1084	-71.5015	-0.129267	-0.0850666	-0.0706234	-0.0857533	-0.0377834	-0.0309734	0.0199733	-0.00141334	0.02672	0.0319666	0.0644667	0.0291433	0.0472	0.0306267	0.0710534	0.0451734	0.05644	0.105007	-0.0896	-0.0393733	-0.0556	-0.0569333	-0.00516	0.0058	0.000786665	0.0106133	0.0332267	-0.01684	0.0314933	0.0154267	0.03576	0.0300133	0.0179067	-0.00589333	-0.0173733	0.00489334	-0.0358933	-0.10284
2015-06-17 16:59:00:000	June	15.5695	35.73	7.61003	7.57	7.98	123.26	34.74	-64.534	-79.2648	-75.14	-0.172567	-0.136	-0.108713	-0.123433	-0.103073	-0.101133	-0.0446566	-0.0537133	-0.0597301	-0.0180333	0.0220666	0.0127167	-0.00558665	0.02698	0.0535998	0.0663267	0.04538	-0.00953659	-0.114933	-0.079	-0.0700933	-0.0974933	-0.0702933	-0.0750533	-0.02468	-0.0231867	0.0105467	-0.02724	0.0252267	-0.0151067	0.00608	0.01452	0.0223067	0.00644	-0.00169333	0.00528	-0.00289333	-0.02588
2015-06-17 17:59:00:000	June	15.1065	35.73	7.64	7.57	7.98	119.17	34.71	-65.4787	-73.9499	-74.4749	-0.18867	-0.18272	-0.123313	-0.165907	-0.15971	-0.14512	-0.13442	-0.0909133	-0.0675968	0.0381866	0.0177866	0.0181467	0.0208266	0.0417367	0.0472933	0.0391267	0.0575334	0.078	-0.167893	-0.125133	-0.117787	-0.101973	-0.09704	-0.108773	-0.0674533	-0.0625867	-0.03872	-0.03704	-0.00558667	-0.022	-0.0662133	-0.06584	-0.0634933	-0.0698667	-0.0536667	-0.02744	-0.00446667	-0.0360667
2015-06-17 18:59:00:000	June	13.692	35.74	7.64002	7.58427	7.98	122.07	34.72	-65.2466	-77.3413	-75.8469	-0.253323	-0.165107	-0.160103	-0.167913	-0.168943	-0.133227	-0.14153	-0.146373	-0.152107	0.01129	0.0558401	0.0593267	0.04526	0.0390634	0.0189067	0.0153434	0.0175533	0.0565033	-0.1536	-0.160387	-0.159813	-0.162813	-0.11612	-0.12776	-0.0904667	-0.07972	-0.0695733	-0.0588267	-0.08736	-0.07284	-0.0526533	-0.0481067	-0.0986	-0.0815733	-0.0735333	-0.0843333	-0.0638267	-0.0778533
2015-06-17 19:59:00:000	June	13.3805	35.75	7.66005	7.6	7.99	120.43	34.71	-65.4798	-75.8192	-68.9392	-0.217373	-0.18904	-0.155077	-0.161187	-0.141327	-0.138213	-0.12107	-0.14486	-0.10441	0.0173601	0.00522673	0.0108366	0.0342266	0.0412167	0.0382534	0.0489467	0.0461867	0.0439866	-0.115093	-0.140413	-0.140453	-0.154	-0.148307	-0.138413	-0.1676	-0.14336	-0.183733	-0.16152	-0.140747	-0.145813	-0.145947	-0.12636	-0.106093	-0.09504	-0.1222	-0.107773	-0.102147	-0.0834533
2015-06-17 20:59:00:000	June	13.868	35.76	7.69999	7.60427	8	122.49	34.68	-66.8752	-77.6564	-67.6813	-0.124053	-0.137853	-0.138927	-0.152373	-0.15703	-0.163027	-0.18553	-0.165793	-0.149577	-0.0290401	0.00435991	-0.00424666	-0.0151533	-0.0296	-0.0319067	-0.00966341	-0.007	-0.0011665	-0.14004	-0.125507	-0.15184	-0.15808	-0.131573	-0.14744	-0.146573	-0.145987	-0.131307	-0.130307	-0.134587	-0.129507	-0.145707	-0.130253	-0.135147	-0.152387	-0.180507	-0.130387	-0.120573	-0.11984
2015-06-17 21:59:00:000	June	12.1265	35.75	7.68994	7.62147	8.02	123.3	34.68	-66.0716	-78.5528	-69.9731	-0.0986601	-0.0318934	-0.0804267	-0.122027	-0.139037	-0.150667	-0.0929566	-0.0811599	-0.0339933	-0.14268	-0.122413	-0.128927	-0.11072	-0.0946833	-0.0605066	-0.05231	-0.0379734	-0.0311067	-0.05344	-0.0837067	-0.07912	-0.0825467	-0.11048	-0.0656533	-0.0946133	-0.0783067	-0.08112	-0.100253	-0.0880667	-0.0986667	-0.116787	-0.112907	-0.1274	-0.129627	-0.141253	-0.1162	-0.138813	-0.15232
2015-06-17 22:59:00:000	June	12.3115	35.74	7.63999	7.60427	8.02	122.96	34.72	-64.9232	-78.3011	-69.4638	-0.229287	-0.12752	-0.143103	-0.15444	-0.127077	-0.0992266	-0.113103	-0.125027	-0.0863603	-0.153857	-0.181173	-0.17908	-0.187527	-0.188153	-0.188827	-0.15899	-0.152547	-0.135513	-0.03196	-0.0500267	-0.0232133	-0.0454267	-0.03568	-0.0155867	-0.0452933	-0.05324	-0.06052	-0.0447867	-0.07912	-0.0924533	-0.0615067	-0.103893	-0.0783733	-0.0936	-0.1088	-0.188507	-0.176587	-0.188307
2015-06-17 23:59:00:000	June	13.537	35.75	7.63001	7.61	8.02	123.05	34.74	-64.7013	-78.7589	-70.0916	-0.11657	-0.103187	-0.142527	-0.17386	-0.191733	-0.14024	-0.126793	-0.100287	-0.11007	-0.0904601	-0.162827	-0.19148	-0.196793	-0.193877	-0.186173	-0.204093	-0.18902	-0.216437	-0.08328	-0.0704133	-0.0757867	-0.033	-0.0273067	-0.0309467	-0.03076	-0.0208533	0.0287067	-0.00472	0.01896	0.009	0.0268	0.02044	-0.0196	-0.0565067	-0.0773733	-0.120627	-0.138853	-0.16292
2015-06-18 00:59:00:000	June	14.7598	35.74	7.64003	7.62	8.02	122.98	34.72	-65.2909	-79.7819	-64.4829	-0.0622966	-0.0341467	-0.0643267	-0.0698401	-0.123483	-0.16696	-0.17839	-0.184553	-0.138537	-0.0900801	-0.0970133	-0.113213	-0.133393	-0.134273	-0.176333	-0.175063	-0.163587	-0.14312	0.0174667	-0.0316933	-0.0708	-0.07904	-0.0606	-0.0474267	-0.02192	-0.04124	-0.00861334	0.00862667	-0.000546667	0.00857333	0.0215467	-0.00348	0.0130267	-0.0575333	-0.0786	-0.0441467	-0.0532933	-0.0689067
2015-06-18 01:59:00:000	June	17.4719	35.75	7.67005	7.64	8.03	123.05	34.7	-66.6725	-79.4744	-65.6832	-0.0150667	-0.0154	-0.0474568	-0.102267	-0.129467	-0.141693	-0.176347	-0.198213	-0.22358	-0.0692	-0.0386667	-0.0405134	-0.105293	-0.108143	-0.127947	-0.173953	-0.169713	-0.157563	0.0131	-0.0590133	-0.08556	-0.04792	-0.0526933	-0.0177267	-0.02524	0.0159933	0.0212467	-0.00553333	0.0115933	-0.0043	-0.0132333	0.0156	-0.00246	-0.03726	-0.0593667	-0.09966	-0.12964	-0.173127
2015-06-18 02:59:00:000	June	18.7305	35.77	7.72002	7.67427	8.04547	121.35	34.67	-68.4349	-77.9542	-64.6127	-0.129533	-0.0431333	-0.0946969	-0.0820601	-0.110334	-0.120454	-0.133663	-0.118707	-0.19254	-0.0650203	-0.0215201	-0.0887869	-0.110887	-0.126447	-0.11652	-0.109953	-0.156607	-0.15599	-0.0370533	-0.0422133	-0.08024	-0.0471867	-0.0718	-0.01996	0.00317333	0.02072	0.0215733	0.00201333	-0.03168	-0.0549733	-0.03848	-0.0263333	-0.03924	-0.0502933	-0.0458667	-0.0832933	-0.125253	-0.21592
2015-06-18 03:59:00:000	June	16.8065	35.7899	7.73991	7.64573	8.07	122.49	34.67	-69.732	-79.2341	-69.3432	-0.10039	-0.100107	-0.119577	-0.137547	-0.118447	-0.119093	-0.08481	-0.0884133	-0.113547	0.00655661	-0.0508933	-0.140033	-0.105193	-0.0967732	-0.0872533	-0.0809433	-0.0859599	-0.140727	-0.09228	-0.0784533	-0.04524	-0.0348933	-0.0192667	0.00278666	0.00124	0.0133467	-0.00577333	-0.0424533	-0.0400267	-0.04704	-0.05116	-0.06648	-0.0441067	-0.09796	-0.0867467	-0.102733	-0.138787	-0.1842
2015-06-18 04:59:00:000	June	16.1055	35.74	7.66001	7.61	8.05	121.99	34.7	-68.3112	-75.1862	-66.9254	-0.0939766	-0.06996	-0.08624	-0.108113	-0.134767	-0.13768	-0.0994368	-0.0937667	-0.0819166	-0.0371536	-0.14252	-0.161623	-0.187554	-0.183103	-0.179947	-0.21327	-0.179467	-0.144533	-0.0141733	-0.0276667	-0.0316533	0.00245333	0.03996	0.0466667	0.0794	0.06208	0.0575867	0.0475333	-0.00952	-0.0181467	-0.0184267	-0.0316933	-0.0549867	-0.0662	-0.0586267	-0.0815867	-0.143907	-0.150987
2015-06-18 05:59:00:000	June	14.818	35.74	7.67001	7.61713	8.03453	122.87	34.69	-66.0501	-77.6677	-74.4586	-0.0996366	-0.0791866	-0.0984699	-0.13555	-0.133945	-0.123153	-0.136297	-0.10436	-0.0653933	-0.0971984	-0.05034	-0.112557	-0.134077	-0.162542	-0.167147	-0.164455	-0.17104	-0.18694	-0.07972	-0.06896	-0.02256	-0.00802667	0.0332667	-0.00345333	0.0794933	0.0938667	0.0675867	0.0448667	0.0301733	0.00845333	0.05736	0.0229333	-0.00432	-0.00438667	-0.05688	-0.0697067	-0.11784	-0.197813
2015-06-18 06:59:00:000	June	13.7035	35.74	7.68	7.63	8.03	122.79	34.68	-65.1841	-75.1979	-76.3752	-0.0295366	-0.0681867	-0.0578933	-0.0635066	-0.04919	-0.03296	-0.0136566	-0.00494662	0.0335534	-0.0560134	-0.10488	-0.134317	-0.127633	-0.15715	-0.146293	-0.16955	-0.147173	-0.131507	0.00813334	0.0222133	0.0549867	0.0701867	0.0790133	0.0582533	0.0708267	0.03188	0.06412	0.0434133	0.0308267	0.0358533	0.0161867	0.008	-0.0012	-0.0146	-0.00908	-0.0463867	-0.139213	-0.12356
2015-06-18 07:59:00:000	June	14.8855	35.75	7.68008	7.63	8.03	122.79	34.69	-63.497	-74.8438	-79.7548	-0.0829398	-0.0298399	-0.0253498	-0.00863992	-0.0100399	-0.028293	0.0119436	-0.0305532	-0.0230702	0.0371931	0.0280265	0.0570832	0.0388465	0.0234799	0.00610671	-0.00724667	-0.0353333	-0.0606999	-0.02568	-0.02452	0.033	0.0362933	0.04216	0.0696533	0.0711867	0.0525867	0.0537333	0.0128133	-0.0160933	-0.00572	-0.0370933	-0.00836	-0.0395467	-0.0370667	-0.0763067	-0.104667	-0.07624	-0.0327067
2015-06-18 08:59:00:000	June	14.4195	35.77	7.75	7.64	8.04	123.07	34.64	-61.2511	-72.7519	-74.8745	-0.0731733	0.0269599	0.0200332	0.0054465	-0.00285014	-0.0672268	-0.0471367	0.00564677	0.0857302	-0.0321766	0.0261734	-0.00152351	-0.00702003	-0.0125466	-0.0194801	0.0118966	-0.00172669	0.0265901	0.0328667	0.00692	0.01404	0.0344667	0.0146133	0.0630933	0.03684	0.0846533	0.0660133	0.05848	0.04436	0.0108267	0.0113733	0.03156	0.0163733	0.01468	0.00092	-0.01404	-0.0539867	-0.0586
2015-06-18 09:59:00:000	June	14.4	35.79	7.74996	7.65573	8.05	122.41	34.66	-59.5154	-71.0824	-60.2251	-0.0366799	-0.00908003	0.05556	0.0631333	0.0558867	0.0874533	0.108877	0.10744	0.0346734	0.04116	-0.0179066	0.04438	0.0544134	0.0605366	0.0260667	0.0459966	0.0890867	0.111937	0	0.0406267	0.0380667	0.01328	-0.0914933	-0.06608	-0.00129333	0.05756	0.05424	0.0317067	0.0321333	0.0632267	0.0389467	0.000959998	0.00658667	0.0267333	0.0170933	-0.0105467	-0.05444	0.00461334
2015-06-18 10:59:00:000	June	14.3985	35.78	7.71001	7.65	8.05	120.54	34.69	-61.096	-70.9094	-61.6888	-0.02019	0.0842267	0.0790367	0.106113	0.12693	0.128867	0.0838234	0.08498	0.0892967	0.0262367	0.0765199	0.114723	0.123607	0.10591	0.12956	0.115927	0.125973	0.11814	0.0747067	0.02124	0.00182667	-0.0337333	-0.0119467	0.0412533	0.00133333	-0.0227333	0.0400667	0.01972	0.0230267	0.0245733	0.0204133	0.0507333	-0.00986667	0.0355067	0.05156	0.00432	0.00932	0.0333067
2015-06-18 11:59:00:000	June	18.012	35.8	7.72	7.7	8.06547	121.74	34.7	-62.8426	-71.001	-63.9875	-0.0312401	0.0904267	0.0982867	0.0930533	0.1122	0.10996	0.136033	0.14734	0.105157	0.140387	0.104986	0.125013	0.103827	0.11519	0.12904	0.102173	0.0983598	0.0740261	0.0459333	0.0586	0.0448533	0.00985333	0.0618267	0.0610667	0.0471333	0.01976	0.0450933	0.0430267	0.0402133	0.0260133	0.0575067	0.0357467	0.0267067	0.0068	0.0294533	0.0206	0.05464	0.0310267
2015-06-18 12:59:00:000	June	18.747	35.81	7.71997	7.66	8.08	120.67	34.72	-64.6165	-71.0171	-65.7106	0.00894664	0.112413	0.113227	0.152573	0.14917	0.117933	0.11459	0.114247	0.0589636	0.0326932	0.11936	0.122017	0.106807	0.111807	0.136253	0.12124	0.109553	0.0475368	0.0479133	0.0813467	0.04646	0.00616	0.0441267	0.0502733	0.03266	0.04172	0.0488467	0.0650067	0.07492	0.0676467	0.0499133	0.0528133	0.01438	0.0421733	-0.000753335	0.00618667	-0.002	-0.00658
2015-06-18 13:59:00:000	June	21.0105	35.79	7.68996	7.63573	8.07	122.46	34.72	-64.6002	-71.0498	-65.6721	-0.0211467	0.0753865	0.0980566	0.0949333	0.10451	0.137853	0.11982	0.12112	0.13192	0.0699267	0.0987601	0.103713	0.0777601	0.0929968	0.0802001	0.0515933	0.0574133	0.0322133	0.0192133	0.0638133	0.0727067	0.04232	0.09192	0.0716933	0.0938667	0.0836933	0.07112	0.06948	0.0737867	0.0499067	0.0541733	0.0810133	0.0679733	0.0412133	0.0232933	0.0246133	-0.0424133	-0.0458667
2015-06-18 14:59:00:000	June	18.295	35.76	7.64998	7.6	8.05	123	34.73	-64.5839	-71.0826	-65.6337	0.00191007	0.08756	0.10538	0.126467	0.129653	0.133013	0.118833	0.136453	0.163153	0.143057	0.123706	0.134167	0.136333	0.12077	0.123907	0.1237	0.118593	0.124777	0.00285333	0.03488	0.03404	0.0383733	0.0261733	0.01648	0.0201067	0.0472	0.0358133	0.0192267	-0.00438667	0.01152	0.0452267	0.0697733	0.04504	0.05036	0.0407333	0.0171733	0.0190933	0.03076
2015-06-18 15:59:00:000	June	20.6202	35.75	7.63	7.6	8.03	122.58	34.74	-64.5676	-71.1153	-65.5952	0.01715	0.0519333	0.0552733	0.0670667	0.08579	0.102227	0.10193	0.123473	0.113757	0.14154	0.114373	0.15397	0.157673	0.143937	0.131107	0.137507	0.14552	0.143953	-0.01472	0.00892	0.0301467	0.02792	0.0477467	0.0371067	0.0444533	0.0395733	0.0442533	0.0339467	0.0462533	0.0888533	0.0653733	0.0547867	0.0501867	0.0266	-0.00174667	-0.0265333	-0.0854133	-0.125853
2015-06-18 16:59:00:000	June	19.7005	35.75	7.62999	7.6	8.02	122.63	34.74	-64.5513	-71.1481	-65.5568	0.0073466	0.0394133	0.10326	0.0892267	0.119723	0.120787	0.122093	0.110173	0.153974	0.166963	0.142814	0.12078	0.1302	0.13676	0.134067	0.118737	0.126973	0.10374	0.00470667	0.03192	0.0390267	0.01536	0.02148	0.0534267	0.0274133	0.01508	0.01396	-0.00817333	-0.01224	0.01056	0.00672	-0.0305467	-0.0154667	-0.0392667	-0.0159333	-0.0607333	-0.0705467	-0.0857467
2015-06-18 17:59:00:000	June	20.094	35.74	7.62	7.59	8.01	121.13	34.74	-64.535	-71.1808	-65.5184	0.0143898	0.00770666	0.0179801	0.0332334	0.0512866	0.0776933	0.0894367	0.0987066	0.156506	0.15813	0.0631467	0.109997	0.11808	0.130053	0.11728	0.0898833	0.10674	0.126057	-0.00886667	0.02032	0.00432	0.0434267	0.0184933	0.01088	0.0102533	0.01028	-0.00292	-0.00714667	-0.0208667	-0.0631333	-0.0685467	-0.07896	-0.0316	-0.0513067	-0.0620933	-0.102133	-0.154453	-0.16736
2015-06-18 18:59:00:000	June	20.198	35.73	7.62002	7.6	8.01	121.52	34.73	-64.5187	-71.2136	-65.4799	-0.0174233	-0.00690664	-0.00471332	0.00912001	0.0213033	0.04696	0.04523	0.0715666	0.0329834	0.0936733	0.05764	0.0869366	0.132527	0.127377	0.1366	0.11921	0.129493	0.134527	-0.03904	-0.0425867	-0.0188267	-0.0331067	0.00853333	0.0287733	-0.0107067	-0.0527333	0.00156	0.0277867	0.00517333	-0.0245067	-0.0391067	-0.05624	-0.0589733	-0.103613	-0.12324	-0.150373	-0.225907	-0.264853
2015-06-18 19:59:00:000	June	20.6365	35.73	7.64004	7.6	8.01	122.21	34.71	-64.5024	-71.2463	-65.4415	-0.11618	-0.0588134	-0.0720534	-0.0534933	-0.0520234	-0.00716014	-0.0185034	-0.01272	0.0180133	0.0274701	0.0462534	0.04202	0.0454067	0.0360933	0.0613734	0.0663867	0.04392	0.00305331	-0.0575733	-0.0172933	-0.0155867	-0.00258667	-0.0446	-0.0197067	-0.0273467	-0.02592	-0.04876	-0.0567333	-0.0402267	-0.0370667	-0.08256	-0.08628	-0.130173	-0.133147	-0.188587	-0.228533	-0.266267	-0.353187
2015-06-18 20:59:00:000	June	18.7735	35.74	7.68002	7.6	8.01	122.4	34.68	-64.4861	-71.2791	-65.403	-0.117486	-0.0744534	-0.105437	-0.104353	-0.10412	-0.0715466	-0.0736133	-0.0358465	0.0172702	0.0224134	0.0328135	0.04025	0.0270667	0.0355333	0.0335867	0.05234	0.0289466	0.0303132	-0.0918667	-0.0958533	-0.0836933	-0.0783733	-0.0889733	-0.0468133	-0.0800133	-0.042	-0.0229867	-0.0628133	-0.0555067	-0.0401467	-0.0515467	-0.06312	-0.0676267	-0.07992	-0.145533	-0.12404	-0.15092	-0.191
2015-06-18 21:59:00:000	June	17.122	35.74	7.69998	7.61	8.01	121.03	34.66	-64.4698	-71.3118	-65.3646	-0.0616	-0.140133	-0.0825067	-0.124413	-0.09721	-0.0845467	-0.06609	-0.0664467	-0.0223632	0.0522633	0.0573467	0.0417201	0.0521533	0.0457767	0.0556533	0.0717767	0.0668267	0.0124266	-0.14088	-0.113093	-0.103827	-0.123933	-0.12004	-0.113227	-0.135107	-0.136307	-0.0932267	-0.09996	-0.0451733	-0.05152	-0.0808267	-0.08224	-0.07592	-0.0313467	-0.01772	-0.0351333	-0.0423067	-0.0834
2015-06-18 22:59:00:000	June	16.8	35.74	7.68006	7.61	8.02	121.39	34.68	-64.4535	-71.3446	-65.3261	-0.0958434	-0.14916	-0.133917	-0.117253	-0.09648	-0.124253	-0.135477	-0.0970601	-0.0772436	0.0179266	0.02356	0.0286701	0.0338533	0.0477066	0.0710266	0.0389566	0.04108	0.0504135	-0.141907	-0.115067	-0.143107	-0.115773	-0.134453	-0.13076	-0.135987	-0.12892	-0.138573	-0.0991733	-0.122867	-0.13248	-0.125187	-0.102027	-0.06364	-0.0993067	-0.0562	-0.05152	-0.11172	-0.147013
2015-06-18 23:59:00:000	June	13.499	35.73	7.72997	7.6	8.02	121.62	34.62	-64.4372	-71.3773	-65.2877	-0.0846967	-0.11428	-0.13516	-0.127853	-0.136827	-0.143213	-0.142533	-0.13002	-0.135537	0.0136899	0.00283998	-0.0223501	0.0150333	0.0219567	0.0499065	0.0297467	0.0293866	0.00148656	-0.116813	-0.142267	-0.161147	-0.121973	-0.164413	-0.15432	-0.128707	-0.132893	-0.114387	-0.0734133	-0.0405867	-0.04068	-0.04696	-0.06372	-0.0428267	-0.0774933	-0.0855067	-0.0912133	-0.09932	-0.10576
2015-06-19 00:59:00:000	June	12.148	35.71	7.69997	7.6	8.01	122.47	34.63	-64.4209	-71.4101	-65.2492	-0.0877866	-0.0646533	-0.109933	-0.1203	-0.121137	-0.11748	-0.08426	-0.0863733	-0.0752067	-0.0287199	-0.0140533	0.0059	-0.00638003	3.99809e-05	0.0276133	0.01689	0.0112266	0.0380933	-0.0876667	-0.143587	-0.128507	-0.13872	-0.122627	-0.10724	-0.1118	-0.11408	-0.14004	-0.0906533	-0.0598533	-0.07032	-0.0747867	-0.04576	-0.0424	-0.0310533	-0.04816	-0.121827	-0.119653	-0.0832
2015-06-19 01:59:00:000	June	12.0884	35.71	7.67	7.60427	8.01	121.68	34.66	-64.4046	-71.4428	-65.2108	-0.12144	-0.04184	-0.0409835	-0.0758401	-0.0896267	-0.0833066	-0.09534	-0.0925667	-0.0543833	-0.00399018	-0.0463066	-0.0490666	-0.03968	-0.0406833	-0.02696	-0.00366664	0.00643999	0.0397066	-0.02218	-0.0163067	-0.05852	-0.0809067	-0.102173	-0.04792	-0.0657267	-0.0609	-0.0435333	-0.05844	-0.0544533	-0.05822	-0.0487867	-0.04918	-0.05736	-0.0418733	-0.0628067	-0.0970533	-0.0755533	-0.0989933
2015-06-19 02:59:00:000	June	11.4305	35.72	7.67004	7.60573	8.02	122.08	34.67	-64.3883	-71.4756	-65.1724	-0.110987	-0.0702533	-0.0513835	-0.0759334	-0.0755933	-0.0712668	-0.0389333	-0.0459933	-0.016843	-0.0238469	-0.0825468	-0.0757967	-0.0264133	0.00914991	0.0263201	0.000859809	0.00181327	0.00404673	-0.0556067	-0.0597267	-0.0714533	-0.0589067	-0.0430067	-0.0438267	-0.0426267	0.0181	-0.00979334	-0.0321533	-0.00544667	0.0368333	-0.0160733	-0.00944667	0.0258533	-0.0223733	-0.0341333	-0.0590867	-0.0741867	-0.0630467
2015-06-19 03:59:00:000	June	6.9375	35.72	7.70994	7.6	8.02	79.96	34.63	-64.372	-71.5083	-65.1339	-0.0718633	-0.0249467	0.00178667	-0.0118866	-0.02087	-0.0124	-0.0103934	-0.00183338	-0.0137834	0.0153233	-0.0441601	-0.0642434	-0.0497334	-0.0501534	-0.0612533	-0.0114	-0.03326	0.00689004	0.000866669	0.00433334	0.0322133	-0.0229467	-0.00216	0.01484	0.01156	0.0161467	0.0309467	0.0358	0.01844	0.0110533	0.00274667	-0.00977333	-0.0249733	-0.0452	-0.07472	-0.111893	-0.0932133	-0.0684667
2015-06-19 04:59:00:000	June	11.658	35.73	7.66	7.61	8.02	107.68	34.69	-64.3557	-71.541	-65.0955	-0.113903	-0.0835199	-0.10506	-0.0945133	-0.0745067	-0.0628001	-0.0664933	-0.0643467	-0.0775798	-0.0187498	-0.1202	-0.14162	-0.15242	-0.13923	-0.141253	-0.14661	-0.137127	-0.137443	-0.00249333	-0.0246	0.00481333	0.03656	0.04556	0.04856	0.06404	0.0313467	0.0372933	0.04796	0.0592933	0.0441333	0.0692	0.0525333	0.01224	0.0138267	0.00678667	-0.0451067	-0.0385333	-0.0229467
2015-06-30 22:59:00:000	June	8.36259	35.87	7.74997	7.71	8.12	124.53	34.75	-59.7117	-65.0113	-62.1324	-0.0210558	-0.0900767	-0.114055	-0.106031	-0.124088	-0.08376	-0.0670254	-0.0629683	-0.0449475	-0.105785	-0.230785	-0.228598	-0.22988	-0.221602	-0.195898	-0.154591	-0.12338	-0.0928425	0.0200533	0.0475333	0.0860933	0.121827	0.128147	0.13724	0.09932	0.114573	0.07372	0.0860133	0.0868533	0.09332	0.08616	0.121253	0.133813	0.134587	0.130493	0.155853	0.1442	0.1286
2015-06-30 23:59:00:000	June	11.4152	35.84	7.72001	7.7	8.12	118.45	34.75	-61.0107	-65.2572	-56.6416	-0.04963	-0.129455	-0.139383	-0.172145	-0.162358	-0.128127	-0.0882726	-0.0745652	-0.0317029	-0.0957256	-0.308873	-0.287221	-0.273335	-0.258814	-0.283887	-0.263359	-0.248692	-0.200321	0.0233067	-0.01172	0.043	0.130673	0.13918	0.08782	0.07286	0.1265	0.116527	0.08652	0.04676	0.08504	0.12042	0.07858	0.0955333	0.0987533	0.10822	0.139813	0.140753	0.1362
2015-07-01 00:59:00:000	July	11.7135	35.82	7.73001	7.7	8.12	80.06	34.72	-60.1245	-65.0455	-59.0914	-0.0639455	-0.103393	-0.14606	-0.136126	-0.139322	-0.132013	-0.0872997	-0.0435743	0.0040987	0.00424563	-0.16995	-0.171476	-0.16433	-0.14078	-0.128278	-0.165472	-0.172513	-0.119555	-0.0146533	-0.00544	0.02064	0.05948	0.073	0.0985867	0.0755733	0.121373	0.133947	0.0998	0.0685067	0.07068	0.106427	0.128547	0.11848	0.106387	0.115227	0.1078	0.132173	0.0897867
2015-07-01 01:59:00:000	July	16.0528	35.82	7.73997	7.69	8.11	124.87	34.71	-61.3899	-64.9135	-59.6855	-0.0565554	-0.051695	-0.0664592	-0.0358033	-0.0190937	0.00605	-0.0008675	-0.0318558	-0.0763329	0.0390967	-0.135253	-0.118622	-0.124133	-0.114718	-0.12095	-0.127227	-0.135563	-0.144347	0.02944	0.0332533	0.0441867	0.0769867	0.0396667	0.0369067	0.0111867	0.0448667	0.0652533	0.06292	0.07756	0.115747	0.12016	0.12312	0.09152	0.0938	0.0869333	0.1372	0.107907	0.139107
2015-07-01 02:59:00:000	July	17.0695	35.79	7.71	7.68532	8.10453	124.9	34.7	-62.5097	-65.3543	-59.2623	0.0106804	0.00569484	-0.00165065	0.00425147	0.00352737	-0.00159501	-0.0121425	-0.0305691	-0.0359794	0.0285226	-0.154733	-0.174654	-0.164646	-0.160967	-0.175303	-0.157402	-0.145013	-0.172451	0.0674	0.0521067	0.02344	0.03632	0.0248133	0.0253333	0.0462533	-0.0286267	-0.00442667	0.0687333	0.102853	0.0805867	0.11004	0.111387	0.0799067	0.0781467	0.07932	0.0976	0.08868	0.106293
2015-07-01 03:59:00:000	July	20.2521	35.78	7.70999	7.67	8.1	124.69	34.69	-62.179	-65.8803	-68.2532	0.029768	-0.0230633	-0.0391241	-0.0332975	-0.0163833	-0.0210766	0.0151716	0.0351782	0.0521075	-0.0437743	-0.173253	-0.130681	-0.154722	-0.150671	-0.135823	-0.15192	-0.116552	-0.0771683	0.01684	0.0462667	0.05516	0.0931333	0.0123333	-0.0216267	0.0213333	-0.0271867	-0.01276	-0.0169733	0.0267867	0.0309867	0.04796	0.0804933	0.0582533	0.0788667	0.101333	0.124507	0.135093	0.135427
2015-07-01 04:59:00:000	July	21.0842	35.78	7.70002	7.66	8.09	124.76	34.7	-62.8607	-66.2991	-60.8655	0.041865	0.00899833	-0.0065825	-0.0136267	0.0128692	0.0365183	0.0725771	0.0571967	0.09028	0.0430888	-0.0836967	-0.0852271	-0.121189	-0.120031	-0.0805817	-0.111035	-0.108222	-0.09058	0.0240667	0.07168	0.08248	0.08056	0.0476667	0.0569467	0.08772	0.0988	0.08844	0.0639867	0.09484	0.09	0.09148	0.106013	0.11152	0.113907	0.12748	0.100387	0.13956	0.140747
2015-07-01 05:59:00:000	July	19.8412	35.78	7.72007	7.65532	8.07453	124.8	34.68	-61.8207	-65.0562	-67.6444	-0.0730519	-0.0239251	-0.00454174	0.000658345	0.0269722	0.0104568	0.0707001	0.0697399	0.0945648	-0.0264553	-0.0729885	-0.0438205	-0.0584942	-0.0408517	-0.0634165	-0.0558834	-0.0548925	-0.086428	0.02812	0.0689867	0.13336	0.116493	0.12028	0.112267	0.0944933	0.08848	0.0895467	0.09212	0.126933	0.0931867	0.0977333	0.0805733	0.0535067	0.101987	0.06528	0.114373	0.06772	0.0584
2015-07-01 06:59:00:000	July	15.1461	35.8	7.78003	7.66	8.07	124.83	34.64	-61.3315	-64.3604	-65.5023	0.128391	0.0506834	0.047588	0.0238785	0.0365324	0.061975	0.0726749	0.0957474	0.0948288	0.118365	0.00648161	-0.0373479	-0.0367533	-0.0407162	-0.035785	-0.0386087	-0.00343668	0.0473715	0.0326533	0.0384267	0.0567733	0.0613333	0.0405733	0.0541067	0.0748667	0.106853	0.0977333	0.122533	0.10064	0.100813	0.09116	0.11288	0.10908	0.0892133	0.0950133	0.0822533	0.06432	0.07844
2015-07-01 07:59:00:000	July	14.3322	35.81	7.81002	7.66	8.07	124.8	34.63	-61.0673	-64.52	-69.2342	0.0896604	0.0886333	0.0871925	0.0946258	0.0810504	0.0848233	0.0884837	0.0850625	0.0946188	0.0789371	-0.0208733	-0.02413	-0.02307	0.00352875	0.010025	0.0299146	0.0360575	0.0356304	0.1098	0.06864	0.0477467	0.0764933	0.09248	0.06388	0.0551867	0.0708267	0.10268	0.127227	0.139027	0.107	0.0706933	0.101947	0.0702267	0.06024	0.0725067	0.08228	0.04336	0.0243067
2015-07-01 08:59:00:000	July	14.334	35.82	7.82992	7.66	8.07	124.83	34.62	-62.4027	-64.4416	-66.1776	0.0282735	0.0321651	0.0549731	0.0390125	0.0109942	-0.00260843	0.0561243	0.093214	0.162204	0.0577745	-0.00616506	0.026357	0.032144	0.02113	0.0482534	0.0151804	0.0210374	-0.0022231	0.0163333	0.0154	0.02296	0.0352267	0.09872	0.107067	0.118907	0.0850133	0.111053	0.13592	0.130827	0.174373	0.144933	0.124227	0.10588	0.100053	0.1184	0.128187	0.13176	0.12136
2015-07-01 09:59:00:000	July	13.347	35.82	7.75995	7.67	8.08	124.83	34.69	-60.6832	-63.8441	-55.1228	0.0403358	0.053215	0.0704783	0.0501399	0.00831892	-0.00659651	-0.0642074	0.029497	0.153343	0.108021	0.066405	0.0337158	0.0278542	0.0530176	0.0369351	0.0210519	0.0180051	0.0354259	0.0583067	-0.0672267	-0.0448933	0.106187	0.115507	0.137547	0.15768	0.1372	0.13368	0.119507	0.125107	0.1524	0.14868	0.109373	0.11888	0.157987	0.132253	0.1462	0.142093	0.0886667
2015-07-01 10:59:00:000	July	13.1461	35.82	7.72	7.69	8.08	124.83	34.73	-60.5489	-63.7922	-63.5309	0.157163	0.128113	0.128499	0.156562	0.157303	0.189643	0.16295	0.195069	0.167775	0.172814	0.111278	0.115497	0.13038	0.148234	0.137025	0.111005	0.0685508	0.0730612	0.0547067	0.0824667	0.09804	0.10472	0.110173	0.109147	0.15272	0.16728	0.186627	0.16648	0.18732	0.163933	0.100267	0.06916	0.115853	0.11024	0.0894533	0.10264	0.111733	0.0946267
2015-07-01 11:59:00:000	July	11.4662	35.83	7.72001	7.69	8.09	124.38	34.74	-62.5754	-63.4526	-64.4168	0.185037	0.163267	0.191392	0.197562	0.188847	0.187862	0.200516	0.217075	0.179037	0.159036	0.113403	0.140981	0.140942	0.16068	0.167392	0.159545	0.147803	0.164591	0.109573	0.0834267	0.0716667	0.0831733	0.0905467	0.0584933	0.11856	0.0995333	0.128027	0.12164	0.126453	0.143933	0.18504	0.177307	0.154493	0.1828	0.170453	0.148427	0.115693	0.146133
2015-07-01 12:59:00:000	July	11.1733	35.84	7.73001	7.69	8.1	123.09	34.74	-63.083	-64.9328	-70.4021	0.134392	0.144772	0.148604	0.220956	0.244062	0.2621	0.220433	0.233955	0.243718	0.0801816	0.04219	0.0884153	0.0874816	0.104605	0.105115	0.140462	0.115569	0.109492	0.115893	0.148013	0.16204	0.15024	0.140693	0.114693	0.15148	0.162173	0.170493	0.19604	0.23836	0.299373	0.293427	0.254907	0.303227	0.286053	0.286467	0.273627	0.227987	0.160893
2015-07-01 13:59:00:000	July	11.1698	35.84	7.73998	7.7	8.1	124.8	34.73	-62.8199	-65.4129	-73.0224	0.134549	0.132568	0.186844	0.209879	0.211163	0.255202	0.242452	0.276253	0.276762	0.121821	0.131583	0.136183	0.133239	0.141195	0.136152	0.13801	0.158886	0.183567	0.09892	0.099	0.126667	0.130933	0.178707	0.169933	0.15448	0.195787	0.226733	0.27464	0.24664	0.30068	0.289187	0.2948	0.271107	0.263093	0.289427	0.27172	0.268493	0.249253
2015-07-01 14:59:00:000	July	15.0644	35.85	7.72	7.7	8.11	124.55	34.76	-62.259	-64.3989	-62.058	0.178603	0.255328	0.287329	0.281583	0.331705	0.274251	0.308351	0.293576	0.307165	0.122038	0.146023	0.157157	0.171303	0.155497	0.148278	0.162358	0.145817	0.135862	0.152133	0.194467	0.201333	0.1752	0.148387	0.121507	0.305773	0.276373	0.211507	0.251653	0.256893	0.2666	0.295573	0.277547	0.276987	0.275627	0.288947	0.303973	0.24852	0.24588
2015-07-01 15:59:00:000	July	19.6674	35.85	7.72	7.7	8.11	124.59	34.76	-60.4641	-62.3841	-66.6369	0.114065	0.156215	0.160002	0.200537	0.238319	0.25776	0.252038	0.253657	0.275082	0.147693	0.165368	0.12837	0.132602	0.126892	0.153568	0.149712	0.155278	0.16955	0.0934267	0.124507	0.1806	0.125733	0.161107	0.192413	0.237907	0.2268	0.25024	0.260987	0.31368	0.249867	0.234907	0.207027	0.203413	0.212093	0.18432	0.19776	0.182413	0.211027
2015-07-01 16:59:00:000	July	21.5647	35.85	7.72	7.70532	8.11	124.56	34.76	-59.5969	-61.6823	-65.2726	-0.0158675	-0.0531133	0.00645125	0.0368217	0.0586771	0.105923	0.12283	0.177127	0.204596	0.157731	0.127493	0.12006	0.148266	0.137993	0.100683	0.134456	0.120506	0.137183	-0.0736	-0.00696	0.05668	0.115547	0.125467	0.16688	0.193307	0.17596	0.175933	0.166227	0.22404	0.170347	0.18116	0.17948	0.152613	0.123253	0.124293	0.137947	0.0622267	0.0773867
2015-07-01 17:59:00:000	July	20.4991	35.86	7.71999	7.71	8.11	124.56	34.77	-59.6551	-62.7847	-59.0755	-0.140275	-0.131683	-0.126342	-0.137336	-0.131385	-0.0905585	-0.0642442	-0.0573436	-0.0176602	0.188891	0.121328	0.147683	0.156063	0.155016	0.136177	0.139335	0.16255	0.180004	-0.195653	-0.173627	-0.12388	-0.10328	-0.0591867	0.00150667	0.0732533	0.0938	0.102987	0.0772933	0.0788667	0.08156	0.0535333	0.0512	0.09568	0.110493	0.113853	0.0759333	0.08212	0.0744
2015-07-01 18:59:00:000	July	21.6909	35.86	7.71	7.7	8.11	117.52	34.78	-59.6372	-63.3158	-67.8082	-0.118974	-0.117137	-0.104793	-0.100277	-0.0927618	-0.0709735	-0.0599539	-0.0381075	-0.0228387	0.176892	0.175025	0.17588	0.17274	0.16662	0.147253	0.150794	0.180443	0.144082	-0.18324	-0.119987	-0.126507	-0.10884	-0.0757733	-0.0264933	0.01804	0.00622666	0.0246	0.0288133	-0.000173333	0.03196	0.05972	0.0439467	0.07468	0.08284	0.125293	0.10712	0.08948	0.11844
2015-07-01 19:59:00:000	July	18.7989	35.8299	7.70996	7.68	8.11	80.4	34.75	-60.3794	-63.8266	-65.4688	-0.0444933	-0.0674683	-0.0839104	-0.08217	-0.0379271	-0.04548	-0.0133288	-0.0253408	0.0298821	0.154447	0.17133	0.166262	0.132208	0.108548	0.131405	0.150281	0.149265	0.189803	-0.110133	-0.0914533	-0.08972	-0.0718933	-0.0641067	-0.07372	-0.07876	-0.00676	0.0226267	0.04308	0.0577467	0.0506667	0.0665733	0.11156	0.1038	0.125053	0.0714	0.0844533	0.0881467	0.0806533
2015-07-01 20:59:00:000	July	28.7862	35.7799	7.67001	7.65	8.09453	124.84	34.73	-59.531	-62.6113	-65.5324	-0.056298	-0.0953167	-0.0826387	-0.0776526	-0.0643301	-0.059	-0.0409079	-0.0526833	-0.0675249	0.109165	0.0951151	0.0849035	0.0746334	0.0752821	0.121441	0.12248	0.147531	0.100695	-0.110827	-0.09932	-0.0955067	-0.07476	-0.112853	-0.110293	-0.0734667	-0.0399333	0.0135333	0.00612	0.04228	0.10096	0.115853	0.134973	0.0958933	0.0683733	0.0823733	0.0978667	0.0972	0.09448
2015-07-01 21:59:00:000	July	32.3279	35.71	7.68001	7.6	8.06727	124.7	34.65	-58.7664	-61.5492	-66.8003	-0.0389294	-0.0951149	-0.0590096	-0.0725125	-0.0554179	-0.0736716	-0.0416834	-0.0360184	-0.00733097	0.0571664	-0.00126507	0.0147474	0.0641208	0.0645155	0.0539617	0.0503513	0.0704941	0.078817	-0.09198	-0.08426	-0.0510867	-0.0478133	-0.0213733	-0.0781933	-0.0902933	-0.0232867	-0.03482	-0.00515333	-0.00259333	0.00886	0.0193667	0.0174267	0.0500333	0.05738	0.0746667	0.0991533	0.0368267	0.00875333
2015-07-01 22:59:00:000	July	32.3828	35.68	7.69001	7.58	8.03453	124.91	34.6	-58.7621	-62.5303	-67.3395	-0.0633121	-0.122127	-0.102313	-0.103987	-0.08712	-0.07814	-0.102857	-0.092765	-0.0608192	0.0252362	-0.027645	-0.0164817	-0.0136775	-0.00112333	0.0155567	0.00715458	0.00470833	0.00768333	-0.0725867	-0.0423067	-0.0611333	-0.0601067	-0.0852667	-0.0791067	-0.0704	0.00530667	0.02492	0.0705067	0.0609733	0.08848	0.09392	0.0802267	0.0908133	0.101533	0.13804	0.140107	0.13848	0.166093
2015-07-01 23:59:00:000	July	33.148	35.66	7.69993	7.56468	8.01	124.91	34.57	-59.468	-62.429	-62.9506	-0.152992	-0.203165	-0.167505	-0.154062	-0.163073	-0.16852	-0.176924	-0.147537	-0.13094	0.0531799	0.0664549	0.0384616	0.0420758	0.0770475	0.0523916	0.0360106	0.0318484	0.046786	-0.177987	-0.17876	-0.163213	-0.09112	-0.0255067	-0.00337333	0.01432	0.0644133	0.05696	0.00929333	0.0613067	0.0998267	0.190933	0.211253	0.221827	0.181253	0.20512	0.217213	0.200413	0.182293
2015-07-02 00:59:00:000	July	30.8765	35.6301	7.64003	7.59063	7.99	124.91	34.6	-59.9578	-61.362	-67.857	-0.0183431	-0.0451032	-0.0240752	-0.0564964	-0.0602928	-0.0703314	-0.017317	-0.0204757	-0.0551444	-0.071109	-0.135697	-0.128504	-0.113615	-0.0731966	-0.0502533	-0.0294955	-0.0318593	-0.0462905	0.05596	0.0523067	0.0418533	0.03212	0.0102667	-0.00058666	-0.0216133	-0.01756	0.0271733	0.05412	0.04092	0.0714	0.06988	0.09412	0.108253	0.106267	0.07928	0.0733067	0.0926267	0.08524
2015-07-02 01:59:00:000	July	26.2823	35.71	7.67007	7.63532	8	124.91	34.66	-63.0751	-61.097	-65.4254	-0.0981137	-0.075645	-0.0765029	-0.0679608	-0.0930088	-0.0488733	-0.0947308	-0.0917908	-0.0566471	-0.121091	-0.0958867	-0.0935196	-0.0989692	-0.104685	-0.0722667	-0.0659083	0.00155667	0.0520942	-0.01336	-0.0142533	-0.01064	-0.00634667	-0.0349467	-0.05136	-0.0167067	-0.03412	-0.00864	0.0468267	0.04508	0.0383067	0.0900133	0.0884267	0.06276	0.0312933	0.01276	0.0351467	0.0788933	0.130573
2015-07-02 02:59:00:000	July	24.1995	35.7501	7.72998	7.66532	8.03	124.91	34.64	-62.7657	-61.4447	-65.9806	-0.0499419	-0.059167	-0.0603301	-0.0828033	-0.0483441	-0.0310749	-0.00832199	-0.0300317	-0.0360274	-0.0917131	-0.126747	-0.128702	-0.163537	-0.128025	-0.104873	-0.138	-0.12569	-0.07944	0.0124533	0.00764	0.0463333	0.0309067	0.0536267	0.05616	0.0364533	0.0482933	0.0489733	0.08648	0.117347	0.102507	0.0638667	0.0821467	0.0589733	0.0375867	0.06336	0.11696	0.119893	0.135467
2015-07-02 03:59:00:000	July	18.727	35.79	7.71	7.67	8.05547	124.91	34.7	-63.613	-62.9521	-59.6193	-0.0554316	-0.0215066	-0.0273549	-0.0169742	-0.00496208	0.0106083	0.0228225	0.0289808	0.0214955	-0.0728916	-0.150885	-0.178352	-0.163133	-0.157265	-0.145633	-0.141523	-0.168772	-0.158834	0.0729067	0.0925333	0.0796133	0.0674	0.105427	0.0650667	0.114493	0.112827	0.144693	0.148547	0.128573	0.121427	0.0836533	0.0809867	0.0920933	0.0875467	0.140413	0.141667	0.14576	0.180453
2015-07-02 04:59:00:000	July	14.5207	35.8	7.71002	7.69532	8.07	124.9	34.71	-65.1398	-62.9879	-63.3398	-0.0320112	-0.00543	-0.0239904	-0.0136825	-0.0284383	-0.01343	-0.0101667	-0.011025	0.0337542	-0.0233663	-0.107418	-0.117637	-0.143677	-0.150019	-0.151582	-0.146639	-0.132645	-0.103878	0.0545867	0.0320667	0.0622267	0.11368	0.09256	0.1102	0.11424	0.160947	0.248867	0.221293	0.172413	0.17632	0.170427	0.152213	0.175173	0.14484	0.177347	0.213453	0.259493	0.247493
2015-07-02 05:59:00:000	July	17.6766	35.82	7.73001	7.7	8.09	124.9	34.72	-65.3222	-61.7877	-60.5968	-0.0439179	0.0628215	0.0242471	0.0243176	0.00682436	0.0194952	0.0173263	0.0185058	-0.0296924	-0.112585	-0.125747	-0.107882	-0.0947418	-0.0682534	-0.0881152	-0.100858	-0.0926909	-0.115776	0.0941467	0.0812133	0.0667067	0.0741467	0.06116	0.0877067	0.119107	0.141747	0.150133	0.141627	0.158653	0.156013	0.133147	0.16532	0.188613	0.161707	0.20352	0.176933	0.218867	0.216227
2015-07-02 06:59:00:000	July	17.6499	35.82	7.74	7.69	8.1	124.9	34.71	-62.4534	-62.0922	-69.8136	0.0717887	0.0935449	0.080387	0.0755825	0.0955479	0.0845317	0.106472	0.0998108	0.122721	-0.023679	-0.0242165	-0.0201046	-0.0545391	-0.0667199	-0.0688365	-0.0652206	-0.0698889	-0.0359659	0.08756	0.136467	0.115773	0.106627	0.115507	0.140693	0.102867	0.0818	0.100613	0.07492	0.0740133	0.0678667	0.147667	0.1586	0.159667	0.185933	0.185827	0.216813	0.245253	0.196613
2015-07-02 07:59:00:000	July	17.3167	35.8	7.74	7.67468	8.1	124.9	34.68	-61.4065	-62.1846	-68.0179	0.108997	0.12762	0.10913	0.106381	0.102605	0.086785	0.106383	0.10281	0.103443	0.0262458	-0.0277083	-0.0198733	-0.0412083	-0.0294108	-0.0322033	-0.0237088	-0.0341208	0.0223521	0.12436	0.0765867	0.0993867	0.0656667	0.1042	0.09708	0.0942933	0.0585733	0.0959467	0.0967733	0.121867	0.132093	0.191493	0.132187	0.163027	0.211107	0.217467	0.21992	0.226707	0.20508
2015-07-02 08:59:00:000	July	16.0498	35.8	7.74	7.68	8.09	124.91	34.68	-60.8534	-61.4789	-69.9401	0.0940005	0.12419	0.157252	0.155234	0.151782	0.14171	0.183507	0.189024	0.160005	0.105999	-0.0510384	-0.0476353	-0.0521948	-0.0527395	-0.0235835	-0.0399592	-0.0438359	-0.0381713	0.166973	0.177873	0.176327	0.13444	0.166527	0.187087	0.115913	0.131887	0.136413	0.126053	0.117073	0.10136	0.115193	0.132633	0.169527	0.196527	0.186687	0.156033	0.161747	0.193627
2015-07-02 09:59:00:000	July	18.4756	35.8	7.73997	7.69	8.09	124.91	34.68	-62.0534	-63.0768	-71.7409	0.0418255	0.0956068	0.112838	0.150507	0.173934	0.155178	0.167982	0.152564	0.132104	0.0440578	-0.0608483	-0.0457651	-0.0783675	-0.0753874	-0.0328733	-0.0449558	-0.00682329	0.0663394	0.139227	0.171747	0.137573	0.0987067	0.131107	0.0906267	0.0576267	0.0544933	0.02448	0.03816	0.0641067	0.0956267	0.11768	0.0851467	0.0969867	0.131027	0.106093	0.13012	0.148253	0.134787
2015-07-02 10:59:00:000	July	31.9084	35.82	7.70999	7.68	8.09	124.91	34.74	-63.707	-66.4223	-63.6371	0.112878	0.133747	0.14427	0.113273	0.106475	0.12167	0.106116	0.134203	0.165184	-0.182124	-0.154922	-0.20566	-0.207292	-0.177678	-0.166798	-0.126454	-0.119182	-0.140876	0.22392	0.119907	0.13132	0.12592	0.118827	0.1002	0.0550267	0.0539333	0.0378667	0.0690933	0.0536667	0.0894667	0.07856	0.09668	0.10436	0.100187	0.08576	0.0920533	0.07824	0.0634267
2015-07-02 11:59:00:000	July	53.6543	35.81	7.70006	7.68	8.09	124.9	34.74	-64.2994	-66.9064	-68.2995	-0.0547207	0.0520499	0.0391334	0.0308618	0.00703021	-0.0131114	-0.0485821	-0.0496718	-0.0817303	-0.0578018	-0.121835	-0.140446	-0.133715	-0.142059	-0.168215	-0.140015	-0.130563	-0.151434	0.10404	0.0723333	0.0378667	-0.00786667	0.0210933	0.0623467	0.03968	0.00825333	0.04664	0.0682267	0.06952	0.04948	0.0772	0.0790933	0.118893	0.103053	0.11932	0.0986267	0.107587	0.114267
2015-07-02 12:59:00:000	July	46.6285	35.8201	7.75012	7.68	8.09	124.9	34.7	-63.1	-68.1358	-66.7179	0.0441708	0.00312514	0.0449922	0.0409359	0.0344009	0.0726568	0.0802293	0.0827268	0.0730894	0.0872916	-0.0328999	-0.0139838	-0.0321775	-0.0175512	0.00802655	0.0308995	0.0143815	-0.0645102	0.00952	0.0453067	0.0428933	0.06356	0.0623067	0.0637733	0.05292	0.102213	0.0740667	0.1052	0.06752	0.104547	0.0564267	0.08436	0.0640133	0.12024	0.110133	0.121827	0.11188	0.11848
2015-07-02 13:59:00:000	July	37.7353	35.86	7.85998	7.68	8.09	124.9	34.63	-62.0059	-66.2839	-71.1641	-0.034275	-0.0192417	-0.0106746	-0.0130383	-0.0195983	0.0244817	0.00583917	-0.0100825	-0.0736429	0.0677854	-0.00836667	-0.01642	0.00279084	-0.00709583	0.0183667	0.0170575	-0.0110883	-0.0152342	0.00492	-0.0284533	-0.01452	-0.00530667	0.0292267	0.04848	0.03916	0.07696	0.136027	0.134533	0.107387	0.08312	0.0741867	0.119667	0.07404	0.101627	0.122253	0.0984	0.127453	0.131
2015-07-02 14:59:00:000	July	35.7164	35.86	7.83999	7.68	8.09	124.89	34.65	-61.0082	-67.2294	-68.5648	-0.0704645	-0.0365585	-0.04169	-0.028405	-0.049535	-0.0447966	-0.058715	-0.0375701	-0.05007	0.0915778	-0.0296699	-0.00419626	0.00694819	0.0227553	0.00359501	0.0449803	0.0366008	0.056999	-0.0319067	-0.0276667	-0.05728	-0.0382667	-0.00393333	0.02128	0.08488	0.12984	0.125827	0.150827	0.17352	0.159947	0.14024	0.107653	0.09196	0.0861333	0.08008	0.0907867	0.0661467	0.0920667
2015-07-02 15:59:00:000	July	34.73	35.84	7.82997	7.68	8.09	124.9	34.64	-61.1441	-67.9343	-70.6945	-0.145159	-0.08443	-0.0926671	-0.109278	-0.11726	-0.0823034	-0.102447	-0.0904191	-0.0523502	0.0153911	0.0601517	-0.00577949	0.0154617	0.032933	0.0427732	0.0301237	0.0403292	0.0131771	-0.11488	-0.08608	-0.0991333	-0.0456133	-0.0150667	0.02292	0.0325067	0.0958133	0.0841733	0.0832533	0.0621067	0.0944667	0.12916	0.110773	0.09152	0.0809333	0.07532	0.0741467	0.09244	0.08832
2015-07-02 16:59:00:000	July	30.2697	35.81	7.80001	7.68	8.09	124.9	34.64	-61.1394	-68.8164	-68.8218	-0.101716	-0.0685183	-0.116402	-0.133292	-0.112291	-0.105988	-0.07618	-0.0447025	-0.0213337	-0.02016	-0.031835	-0.00276292	-0.00539917	-0.00336292	-0.000785	0.0336371	0.0312542	0.0518562	-0.08428	-0.0894667	-0.06636	-0.01506	-0.0266	-0.00878	0.0355733	0.0792333	0.0516933	0.03012	0.07454	0.0560667	0.0941133	0.106627	0.0664733	0.0533533	0.03698	0.0338733	0.0700267	0.0846667
2015-07-02 17:59:00:000	July	28.4908	35.8	7.80994	7.68	8.09	124.9	34.62	-60.3133	-69.1367	-58.9592	-0.0784208	-0.076	-0.100193	-0.0798532	-0.104467	-0.101	-0.0957159	-0.0796075	-0.067393	0.101744	-0.00539346	-0.0180633	-0.0127716	0.00977879	-0.00715163	0.0135571	0.0164491	-0.0371737	-0.06548	-0.0882133	-0.0730267	-0.02372	-0.0359733	0.0341067	-0.0316133	0.03056	0.0654933	0.100227	0.0918267	0.0781067	0.1042	0.0820133	0.0965867	0.11904	0.142307	0.0964933	0.12888	0.131293
2015-07-02 18:59:00:000	July	24.0252	35.77	7.75995	7.67	8.09	124.9	34.63	-59.8398	-66.8844	-71.9406	-0.119364	-0.0796348	-0.110915	-0.142514	-0.125798	-0.122658	-0.100219	-0.0847091	-0.0548324	-0.0158638	-0.103062	-0.117848	-0.125393	-0.0935111	-0.0799249	-0.0702232	-0.0410582	-0.0178458	-0.01204	-0.0179867	-0.0564133	-0.0102	-0.0367067	-0.0455333	-0.0293467	-0.0279067	-0.0263467	-0.0190933	0.0174933	0.0409467	-0.00641333	0.04164	0.0166533	0.04864	0.0551733	0.0692533	0.126027	0.151907
2015-07-02 19:59:00:000	July	24.1352	35.78	7.71999	7.68	8.09	124.9	34.68	-60.4552	-67.2895	-71.6285	-0.182057	-0.162722	-0.165845	-0.155322	-0.100693	-0.0674433	-0.0339179	-0.0242908	-0.0357763	-0.179689	-0.242645	-0.231971	-0.229038	-0.218804	-0.230102	-0.186588	-0.163468	-0.115873	-0.01312	0.0306133	0.103933	0.05932	0.05452	0.0489333	0.046	0.0462133	0.0208533	0.0466267	0.0368	0.0728267	0.0393733	0.0303733	0.00474667	0.0170933	0.0687867	0.0848533	0.07968	0.09348
2015-07-02 20:59:00:000	July	20.6381	35.79	7.70999	7.68	8.09	124.9	34.7	-60.3944	-67.1676	-67.3511	-0.16344	-0.124608	-0.148042	-0.152569	-0.132348	-0.132925	-0.100347	-0.0363925	0.0104429	-0.121764	-0.245785	-0.271463	-0.260273	-0.260693	-0.232315	-0.225553	-0.222653	-0.193492	-0.000866666	0.0150667	0.02032	0.08952	0.105427	0.0736533	0.0797867	0.10508	0.0960933	0.09424	0.08568	0.06632	0.0243333	0.0635333	0.0906933	0.131253	0.10424	0.131307	0.123267	0.0738933
2015-07-02 21:59:00:000	July	20.5081	35.78	7.7	7.68	8.09	124.9	34.7	-58.5442	-70.0623	-60.7174	-0.114712	-0.0944448	-0.166074	-0.141792	-0.139098	-0.118532	-0.141966	-0.113708	-0.081871	-0.130662	-0.241025	-0.251339	-0.259722	-0.248757	-0.247152	-0.262516	-0.221147	-0.246763	0.01324	0.0159867	0.0106	0.0505067	0.0468533	0.104053	0.119267	0.0910133	0.0704667	0.0778667	0.0885333	0.09664	0.11108	0.075	0.106133	0.112853	0.07964	0.09	0.0774533	0.0977067
2015-07-02 22:59:00:000	July	19.6901	35.8	7.69999	7.69468	8.09	124.9	34.72	-59.8165	-69.9319	-59.2925	-0.114288	-0.0815817	-0.110735	-0.10776	-0.131433	-0.129075	-0.131782	-0.111753	-0.122845	-0.23407	-0.289722	-0.294469	-0.28938	-0.278975	-0.273733	-0.258573	-0.272037	-0.283652	0.02944	0.02868	0.00510667	0.00470667	-0.00656	0.01652	0.0692267	0.104467	0.11532	0.129	0.12096	0.0829733	0.0835067	0.0918	0.0917467	0.118613	0.148773	0.106387	0.0997733	0.09052
2015-07-02 23:59:00:000	July	15.2576	35.78	7.68998	7.66	8.09	124.9	34.71	-58.2459	-67.9321	-57.541	-0.0892663	-0.0976084	-0.0846041	-0.102557	-0.106877	-0.07557	-0.0757697	-0.0935518	-0.0643603	-0.221253	-0.319989	-0.296272	-0.27557	-0.249038	-0.252367	-0.275738	-0.278854	-0.312731	0.05356	0.0369067	0.0288933	0.0711067	0.0756533	0.0878667	0.0432933	0.0536133	0.06476	0.0564267	0.0839467	0.100933	0.101427	0.09032	0.111467	0.11688	0.1024	0.13092	0.150013	0.121267
2015-07-03 00:59:00:000	July	10.9922	35.76	7.67001	7.66	8.08	124.9	34.71	-59.2589	-66.2092	-61.3108	-0.0611513	-0.0317201	-0.02631	-0.0598034	-0.0536517	-0.0327967	-0.0135317	-0.0308417	-0.0466793	-0.228716	-0.267543	-0.24456	-0.258526	-0.267175	-0.258545	-0.249371	-0.244373	-0.276098	0.09116	0.07744	0.0688133	0.13188	0.11654	0.141427	0.10718	0.0470667	0.0712933	0.0750267	0.122547	0.109847	0.14236	0.181273	0.21	0.1521	0.16154	0.16398	0.150173	0.16216
2015-07-03 01:59:00:000	July	13.8612	35.78	7.68003	7.68	8.07	124.89	34.72	-59.7892	-63.7276	-60.703	-0.01038	0.05557	0.0350912	0.0613483	0.0526117	0.0514183	0.0296808	0.0252792	0.110944	-0.112163	-0.216405	-0.209858	-0.215152	-0.189212	-0.18062	-0.200458	-0.224543	-0.244668	0.132707	0.130053	0.135587	0.116013	0.0888533	0.142213	0.11496	0.0983333	0.01932	0.03052	0.118587	0.140893	0.164653	0.17464	0.16012	0.141947	0.186173	0.150933	0.134067	0.14076
2015-07-03 02:59:00:000	July	19.3456	35.78	7.71001	7.70532	8.08547	124.9	34.69	-61.4941	-64.6482	-66.3703	0.0758935	0.108	0.10545	0.0984558	0.0821392	0.0475566	0.0574938	0.0453791	0.0601896	-0.136765	-0.165798	-0.1478	-0.143265	-0.155278	-0.151937	-0.16786	-0.165069	-0.177363	0.13876	0.145707	0.1468	0.135987	0.13744	0.1678	0.12124	0.12024	0.117067	0.146107	0.134813	0.181693	0.1926	0.19608	0.19392	0.165853	0.162093	0.156973	0.194333	0.18052
2015-07-03 03:59:00:000	July	16.6997	35.79	7.72	7.68	8.1	124.9	34.69	-62.3405	-63.4635	-63.8843	0.0102357	0.0998233	0.0570707	0.0747474	0.0843542	0.112292	0.11187	0.120969	0.13415	-0.0806306	-0.156962	-0.140032	-0.151994	-0.138599	-0.157278	-0.114111	-0.115887	-0.128228	0.15164	0.125067	0.142827	0.151453	0.122413	0.0833067	0.0381333	0.0746267	0.11904	0.123813	0.12312	0.121987	0.114773	0.140413	0.146013	0.181867	0.165227	0.196707	0.205533	0.153387
2015-07-03 04:59:00:000	July	18.8822	35.8	7.72	7.68	8.09	124.9	34.7	-59.7293	-64.4636	-75.4732	0.102457	0.0956717	0.0771071	0.0912333	0.0879683	0.102708	0.0723325	0.07483	0.064055	-0.00718418	-0.124113	-0.109646	-0.141962	-0.128064	-0.118038	-0.104461	-0.130887	-0.151616	0.10376	0.16076	0.129827	0.12316	0.0717733	0.09924	0.119413	0.14452	0.135707	0.129293	0.114947	0.156293	0.150547	0.18476	0.217707	0.210227	0.195787	0.22784	0.220693	0.1782
2015-07-03 05:59:00:000	July	24.2373	35.8	7.72003	7.68	8.09	124.9	34.7	-62.1013	-63.7385	-70.2891	0.0725077	0.0952284	0.0678105	0.0902399	0.0711358	0.0828867	0.0913868	0.0627869	0.0327245	0.0244285	-0.0560633	-0.0615158	-0.0600758	-0.0461219	-0.0623033	-0.0342207	-0.0105384	0.0288738	0.10312	0.0765333	0.06	0.0368133	0.0739733	0.08652	0.0762667	0.0745067	0.108947	0.141627	0.171173	0.162053	0.184267	0.208573	0.188667	0.220507	0.23612	0.238107	0.21904	0.235253
2015-07-03 06:59:00:000	July	24.6726	35.81	7.75002	7.69	8.09	124.9	34.69	-61.5607	-62.9424	-68.2618	0.0812584	0.113317	0.0989013	0.0841392	0.10459	0.0542916	0.0654621	0.0687717	0.07643	0.0301634	-0.00306181	-0.031475	-0.0279426	-0.0437014	-0.00905006	-0.0409908	-0.0145243	0.0565987	0.119493	0.0754	0.0521467	0.0658267	0.0834133	0.1156	0.0494133	0.0841467	0.124707	0.111773	0.136707	0.12156	0.14704	0.113947	0.12	0.132827	0.146027	0.12608	0.14188	0.13552
2015-07-03 07:59:00:000	July	21.6789	35.83	7.77003	7.70468	8.1	124.9	34.69	-60.5872	-60.6516	-69.0855	0.0743929	0.0923033	0.106354	0.123646	0.11125	0.112545	0.113425	0.103191	0.121705	0.0552192	0.0168483	0.0124108	-0.000544999	0.00957041	0.0334567	0.0300013	0.0382608	0.0857754	0.07818	0.0799933	0.0678533	0.1386	0.0524933	0.0948467	0.123513	0.15928	0.16982	0.185567	0.167473	0.184013	0.193633	0.161833	0.12802	0.162253	0.12136	0.120927	0.13274	0.109527
2015-07-03 08:59:00:000	July	18.3051	35.83	7.79997	7.72	8.11	124.9	34.66	-60.1521	-62.3465	-66.6561	0.066273	0.0960499	0.132741	0.129081	0.156155	0.176823	0.174302	0.17864	0.172611	0.167365	0.0596583	0.0683671	0.0857985	0.0826459	0.0634434	0.0869851	0.0610067	0.0642481	0.0783467	0.114373	0.101307	0.127413	0.12344	0.134013	0.166333	0.160067	0.205053	0.145107	0.151027	0.131747	0.123187	0.119893	0.09072	0.101093	0.10736	0.106853	0.109107	0.0876933
2015-07-03 09:59:00:000	July	22.1561	35.83	7.76999	7.74	8.12	124.83	34.69	-58.3981	-63.2538	-63.45	0.10717	0.144177	0.155173	0.181601	0.189117	0.183823	0.177351	0.152347	0.125179	0.178855	0.109457	0.102386	0.107057	0.11244	0.102835	0.107497	0.118191	0.124301	0.0911467	0.119267	0.114587	0.1084	0.0342133	0.03756	0.0993467	0.133227	0.173787	0.13556	0.148467	0.09924	0.10984	0.1228	0.126333	0.13144	0.134013	0.13032	0.119427	0.11468
2015-07-03 10:59:00:000	July	22.8266	35.83	7.75997	7.73	8.14	124.87	34.7	-60.2959	-66.5467	-65.9019	0.025855	0.101013	0.0932721	0.128747	0.147703	0.177278	0.194797	0.214177	0.268988	0.137776	0.103328	0.140763	0.137569	0.129268	0.157442	0.164721	0.14312	0.131933	0.0180133	0.07436	0.09928	0.10036	0.06744	0.0184933	0.0654267	0.0732933	0.08224	0.0780133	0.1406	0.11596	0.0762667	0.07888	0.0704933	0.0803733	0.0499733	0.0374933	0.0377467	0.01888
2015-07-03 11:59:00:000	July	24.2089	35.81	7.72997	7.69	8.13	124.9	34.71	-59.0992	-67.0816	-67.0774	0.108613	0.111756	0.1456	0.149785	0.169596	0.202658	0.209134	0.238373	0.250161	0.149593	0.175052	0.176715	0.184709	0.198371	0.184557	0.166522	0.169614	0.10365	0.0212133	0.0793733	0.10912	0.121747	0.13152	0.112107	0.126467	0.10656	0.102	0.143707	0.122187	0.174413	0.19904	0.178627	0.170907	0.137867	0.119533	0.106147	0.09948	0.05292
2015-07-03 12:59:00:000	July	27.8216	35.79	7.7	7.68	8.11	124.83	34.71	-60.4006	-64.9844	-64.2325	0.0594955	0.121885	0.174623	0.135018	0.176851	0.161645	0.189775	0.192721	0.205473	0.100009	0.16648	0.163752	0.149164	0.135212	0.120353	0.130906	0.144222	0.210405	0.0108267	0.03124	0.0650933	0.03392	0.0369333	0.05008	0.0740667	0.124747	0.115787	0.115893	0.0992667	0.15144	0.187253	0.1618	0.169267	0.172107	0.160867	0.165693	0.16736	0.167933
2015-07-03 13:59:00:000	July	38.8939	35.79	7.69999	7.68	8.1	124.83	34.71	-59.3995	-64.0388	-64.4177	-0.0046275	0.02496	0.004125	0.0244917	0.0459696	0.049265	0.0963475	0.1431	0.153037	0.119029	0.170217	0.142925	0.161943	0.155026	0.117305	0.163747	0.173837	0.229533	-0.0531067	-0.03216	0.00644	0.0436267	0.108227	0.09736	0.11496	0.117867	0.16052	0.186533	0.14464	0.0990133	0.0990133	0.144533	0.181333	0.17932	0.153787	0.14824	0.0901733	0.126773
2015-07-03 14:59:00:000	July	26.4456	35.7799	7.68994	7.66468	8.09	124.8	34.71	-58.0896	-62.2883	-66.5234	-0.10854	-0.14319	-0.0800345	-0.0788608	0.00168907	0.0178368	0.0544981	0.0878292	0.101548	0.144165	0.12695	0.161258	0.183754	0.193616	0.18633	0.186246	0.20388	0.234818	-0.149767	-0.108267	-0.0216467	0.0149067	0.0338067	0.0933867	0.101573	0.148167	0.127867	0.09434	0.07414	0.109147	0.13426	0.134487	0.1688	0.195247	0.164713	0.12998	0.09454	0.0780533
2015-07-03 15:59:00:000	July	29.8641	35.7099	7.63993	7.62937	8.07453	124.9	34.69	-59.5705	-63.5881	-71.179	-0.127151	-0.110188	-0.0645751	-0.0458652	0.00431599	0.0190899	0.0606638	0.143139	0.208487	0.0577453	0.099785	0.0848788	0.11434	0.154748	0.166404	0.134663	0.118342	0.181062	-0.136693	-0.0843467	-0.00817333	0.0678667	0.13064	0.136867	0.11692	0.118533	0.0685733	0.0789333	0.0503333	0.04876	0.102267	0.13244	0.16016	0.1728	0.150307	0.134187	0.135347	0.160147
2015-07-03 16:59:00:000	July	36.6739	35.5999	7.57999	7.53937	8.05	124.9	34.63	-59.0207	-66.3055	-72.7583	-0.130548	-0.08014	-0.0266721	-0.0228375	0.0243846	0.02139	0.0381092	0.0419542	0.0512104	0.0884975	0.118468	0.106734	0.140044	0.156352	0.146785	0.0839371	0.109973	0.140036	-0.0699867	-0.0399867	-0.0275867	-0.00865333	0.06984	0.02832	0.0393067	0.07404	0.0824667	0.10732	0.109867	0.154973	0.110533	0.134173	0.139547	0.136493	0.108427	0.1226	0.0949333	0.108347
2015-07-03 17:59:00:000	July	35.6795	35.5099	7.57	7.51	7.99453	124.9	34.54	-57.5574	-65.9925	-71.8315	-0.119386	-0.0438484	-0.0375748	-0.0117476	-0.0173368	-0.00327831	0.0251818	0.0567553	0.085726	0.0174098	-0.0262898	-0.000380035	-0.0148925	-0.0078738	-0.0149232	0.0255744	0.0285009	0.0671238	-0.04236	-0.00574667	0.0358	0.0292933	0.06776	0.0658267	0.0401333	0.0480667	0.0450267	0.03036	0.0516533	0.05604	0.075	0.0817733	0.0388533	0.03012	0.02036	-0.0018	0.0443333	0.0354133
2015-07-03 18:59:00:000	July	23.4994	35.4299	7.5699	7.46468	7.94453	124.9	34.45	-58.7529	-66.2519	-71.2926	-0.194581	-0.0799765	-0.0657294	-0.058799	-0.0161812	0.0180633	0.00105593	0.00772089	0.0343022	-0.0578675	-0.0116966	0.000567027	0.022665	0.0197379	0.01457	-0.00766126	-0.0243424	-0.0472236	-0.08712	-0.0192533	0.00958666	-0.000253337	0.0413733	0.08396	0.0366933	0.0312933	0.02472	0.0377733	-0.0364533	-0.000826663	0.00917334	0.0299067	0.0391067	0.0354667	0.03828	0.0147467	0.0134533	0.00330667
2015-07-03 19:59:00:000	July	22.6853	35.3599	7.47998	7.43	7.9	124.9	34.47	-58.0958	-65.1868	-73.403	-0.167219	-0.185683	-0.182912	-0.197552	-0.172403	-0.161977	-0.151162	-0.137633	-0.121208	-0.0441633	0.0379117	0.0175096	0.0409742	0.02824	0.0215683	0.023365	0.0550008	0.0947154	-0.16156	-0.14924	-0.1512	-0.12772	-0.1228	-0.09136	-0.04	-0.00705333	0.01736	0.00512	0.0217733	0.03688	-0.00364	0.0163067	0.0138533	0.02652	0.0016	0.0341867	0.01284	0.0427067
2015-07-03 20:59:00:000	July	22.5296	35.32	7.46	7.40468	7.86453	124.9	34.44	-57.8888	-64.4083	-72.0069	-0.163481	-0.175885	-0.165212	-0.159273	-0.145596	-0.122975	-0.163678	-0.178328	-0.212724	-0.0885485	0.0222265	0.00677736	0.0243158	0.0222404	0.0325682	0.0317615	0.0440374	0.0126147	-0.179093	-0.1418	-0.151	-0.154587	-0.15628	-0.14244	-0.0901333	-0.06864	-0.02256	-0.00538667	0.0211867	0.0188533	0.0172133	0.0321333	0.0288933	-0.01652	0.00514667	-0.0128133	0.00776	-0.00912
2015-07-03 21:59:00:000	July	20.7835	35.29	7.45998	7.38	7.83453	124.9	34.41	-58.3853	-64.2965	-72.2417	-0.130139	-0.148862	-0.170224	-0.17155	-0.166866	-0.18524	-0.166037	-0.171051	-0.154532	-0.172257	-0.0240633	-0.0310942	-0.0167142	-0.0013667	-0.0101532	-0.00526289	0.0115751	0.0626667	-0.105813	-0.137187	-0.1784	-0.123813	-0.13968	-0.105133	-0.106427	-0.06396	-0.0876	-0.0840667	-0.0406267	-0.01508	-0.00616	0.01132	0.0436	-0.00465333	-0.01624	-0.0915333	-0.0739867	-0.02968
2015-07-03 22:59:00:000	July	19.284	35.31	7.44002	7.41532	7.81	124.9	34.45	-57.1656	-62.9205	-69.0887	-0.175728	-0.11709	-0.115908	-0.116557	-0.0955512	-0.0845317	-0.0515067	-0.0625067	-0.0255442	-0.220463	-0.131758	-0.0875229	-0.0840067	-0.0865379	-0.00986	-0.0507275	-0.0375633	-0.00289667	-0.0576933	-0.07092	-0.0792667	-0.0477867	-0.0577333	-0.0252267	-0.0360667	-0.0306933	-0.0459333	-0.0384267	-0.0601467	-0.03052	-0.0549067	-0.01788	-0.0432667	-0.0513733	-0.0558533	-0.0328267	-0.07008	-0.0314933
2015-07-03 23:59:00:000	July	20.9455	35.3402	7.46007	7.40127	7.82	124.9	34.46	-58.7083	-62.1531	-70.3379	-0.119114	-0.0924683	-0.102564	-0.106476	-0.116909	-0.0982034	-0.0663013	-0.0540566	-0.00401101	-0.186336	-0.131432	-0.149831	-0.148489	-0.101425	-0.0759385	-0.0658268	-0.0432092	-0.046453	-0.0318133	-0.0333867	-0.00708	-0.000933333	-0.00525333	0.0234267	0.02316	-0.00458667	-0.0192667	-0.00776	-0.02384	-0.0469467	-0.0545733	-0.0371733	-0.0323333	-0.0892933	-0.0963867	-0.0653867	-0.102573	-0.07368
2015-07-04 00:59:00:000	July	21.6317	35.5003	7.5202	7.58127	7.84093	124.9	34.58	-58.0339	-61.833	-68.8971	-0.0782637	-0.117328	-0.148832	-0.173455	-0.217485	-0.217722	-0.184241	-0.177135	-0.189176	-0.161418	-0.220343	-0.245042	-0.259146	-0.300838	-0.264102	-0.211689	-0.216294	-0.176612	0.000533341	-0.0410667	-0.0585867	-0.06728	-0.0388133	0.00181333	0.0388133	0.0569867	0.0387733	0.0475067	0.000266671	0.0289867	0.018	0.0263867	-0.00682666	-0.0195867	-0.0290667	-0.064	-0.10124	-0.0665733
2015-07-04 01:59:00:000	July	20.1437	35.73	7.70003	7.66532	7.95093	124.83	34.65	-59.272	-62.1554	-66.7527	-0.101337	-0.137252	-0.148999	-0.184303	-0.222599	-0.194455	-0.170026	-0.154146	-0.134098	-0.156333	-0.246253	-0.24038	-0.187423	-0.195057	-0.188013	-0.191735	-0.181279	-0.155994	-0.04636	-0.0883467	-0.0745067	-0.0464	-0.0378	-0.00173333	0.00413333	0.00206667	-0.0062	-0.00230667	-0.0185867	-0.0154	0.0299467	0.0548667	0.0480533	0.0410933	-0.0268667	-0.0706	-0.0338133	-0.00108
2015-07-04 02:59:00:000	July	16.4502	35.76	7.73002	7.69	8.02547	124.9	34.65	-59.2705	-61.1188	-70.6643	-0.1224	-0.158175	-0.196259	-0.230127	-0.245835	-0.188013	-0.167633	-0.141898	-0.14269	-0.13997	-0.19462	-0.228435	-0.249167	-0.218707	-0.156319	-0.153573	-0.151443	-0.214828	-0.0633333	-0.0720533	-0.08724	-0.0704667	-0.0556933	-0.03792	0.0337867	0.0310933	0.0422267	0.0274133	0.02504	0.0301067	0.0627333	0.08692	0.07576	0.0853067	0.06792	0.06632	-0.0082	-0.00890667
2015-07-04 03:59:00:000	July	18.4898	35.77	7.75	7.71	8.07	124.9	34.64	-59.9264	-61.9998	-72.3456	-0.0739413	-0.12377	-0.167264	-0.211665	-0.184312	-0.0826333	-0.0772169	-0.0333874	-0.0274853	-0.12517	-0.259188	-0.221204	-0.212348	-0.169409	-0.165278	-0.159638	-0.147043	-0.148831	-0.0274533	-0.00728	0.0280533	0.0591733	0.0858533	0.0949467	0.08756	0.125747	0.11748	0.150813	0.121173	0.12088	0.121973	0.0678267	0.0650933	0.0298933	0.0724933	0.04868	0.0500133	0.05708
2015-07-04 04:59:00:000	July	16.3016	35.8	7.74999	7.72	8.1	124.9	34.67	-63.1626	-62.8448	-66.1136	-0.0887787	-0.0825433	-0.14612	-0.145284	-0.153933	-0.158455	-0.131284	-0.0769375	-0.0348188	-0.238617	-0.24085	-0.263763	-0.249943	-0.256933	-0.21119	-0.228435	-0.246501	-0.25367	-0.00388	0.0199467	0.0276933	0.08804	0.114493	0.16396	0.161267	0.115107	0.12088	0.12816	0.164267	0.12284	0.142747	0.10344	0.117373	0.110707	0.13792	0.0492133	0.0335467	0.0511733
2015-07-04 05:59:00:000	July	18.1857	35.8	7.74	7.71532	8.12	124.9	34.68	-62.6457	-62.2858	-60.4823	-0.0670072	-0.0793033	-0.0901353	-0.0854501	-0.0890321	-0.115102	-0.128114	-0.128848	-0.060144	-0.271814	-0.224758	-0.251572	-0.271209	-0.277611	-0.255278	-0.246471	-0.247772	-0.25698	0.0497467	0.0180133	0.0416	0.0767067	0.119173	0.10912	0.02796	0.03592	0.0990267	0.0882267	0.0990933	0.0797467	0.03788	0.06668	0.0436667	0.0385867	0.0410267	0.062	0.0731867	0.106533
2015-07-04 06:59:00:000	July	18.2675	35.83	7.74001	7.73	8.12547	124.83	34.72	-64.519	-63.0654	-63.6293	-0.0530188	-0.0513417	-0.042595	-0.0650324	-0.104633	-0.0838468	-0.150474	-0.15355	-0.16015	-0.160448	-0.169292	-0.191129	-0.215633	-0.213374	-0.197163	-0.181912	-0.194799	-0.167964	0.0716933	0.0258933	-0.0269467	-0.0126933	0.0426933	0.0655067	0.06712	0.08236	0.06352	0.03292	0.01792	0.00533333	0.0048	0.05768	0.03844	0.0337867	0.05104	0.0777867	0.10188	0.11824
2015-07-04 07:59:00:000	July	17.2035	35.83	7.75006	7.73	8.13	124.87	34.71	-62.7161	-64.3098	-66.4931	-0.0877417	-0.05195	-0.0725321	-0.0922475	-0.0982442	-0.0908617	-0.105603	-0.0653683	-0.0304308	-0.120371	-0.13124	-0.152087	-0.167088	-0.136177	-0.0984283	-0.13029	-0.165443	-0.180602	-0.029	-0.00696667	0.03538	0.109607	0.0287733	0.0943067	0.08388	0.0733733	0.05362	0.06362	0.01676	0.00659333	0.02874	0.0380867	0.0353	0.02358	0.0237733	0.0569533	0.0739333	0.08626
2015-07-04 08:59:00:000	July	16.5979	35.83	7.80001	7.73	8.14	124.9	34.66	-59.7881	-64.2703	-64.6957	0.00833059	-0.00762186	-0.023703	-0.0194712	-0.0402341	0.0343436	-0.0312443	-9.31145e-05	-0.00533064	0.118101	0.0300633	-0.0244506	-0.0360518	-0.0966132	-0.0715816	-0.0278258	-0.0582725	-0.0758829	-0.0233067	0.03988	-0.0119467	0.02612	0.0706133	0.125827	0.129173	0.148987	0.128147	0.114573	0.0846	0.0467467	0.07156	0.120627	0.138373	0.148387	0.11048	0.111	0.105893	0.07168
2015-07-04 09:59:00:000	July	16.6831	35.8199	7.80992	7.73	8.14	124.9	34.64	-58.2899	-61.1334	-64.2506	0.0512165	0.0257084	0.013342	0.0197857	0.0271495	0.00764505	0.0203387	0.0373358	0.0517504	-0.0316999	-0.082	-0.0760004	-0.0512658	-0.0633012	-0.0593917	-0.0651163	-0.0677342	-0.0800446	0.06616	0.04992	0.05568	0.0544933	0.0291867	0.06544	0.0896133	0.0735867	0.0856667	0.104373	0.0749467	0.08404	0.0929333	0.11656	0.08936	0.109507	0.10436	0.08072	0.04892	0.0511067
2015-07-04 10:59:00:000	July	18.4735	35.7699	7.73994	7.62937	8.13	124.83	34.65	-58.4484	-62.1587	-72.6833	-0.0108658	0.0520633	0.0355671	0.0139933	0.0144558	0.03395	0.0615667	0.0479742	0.0234179	0.0715596	-0.05048	-0.05654	-0.062385	-0.04684	-0.0512267	-0.0539421	-0.02648	0.00814083	0.0535867	0.0506667	0.07464	0.09616	0.0997733	0.0637867	0.0936933	0.11216	0.114227	0.07976	0.0846933	0.0906533	0.06932	0.03992	0.04644	0.0559867	0.0920667	0.1168	0.121387	0.0888667
2015-07-04 11:59:00:000	July	21.7305	35.7	7.69003	7.58	8.07453	124.87	34.63	-60.0757	-63.4765	-72.7952	-0.0500624	0.0869002	0.0726804	0.0845058	0.0611862	0.109491	0.0952778	0.1311	0.168346	0.0758853	-0.0196065	0.00300624	-0.00892418	-0.00913963	0.00253167	-0.00607823	0.0176142	0.0243704	0.0534533	0.0481733	0.0837067	0.08544	0.0680933	0.0507733	0.07048	0.104	0.08596	0.0886	0.0903867	0.07752	0.04028	0.0280667	0.0770667	0.0854533	0.09652	0.0785867	0.04108	0.071
2015-07-04 12:59:00:000	July	23.1256	35.7301	7.72007	7.70532	8.04	124.9	34.63	-59.2425	-64.1936	-68.7433	0.0270258	0.0417717	0.0438675	0.0876848	0.0814974	0.065785	0.0896583	0.0810633	0.0865383	0.152427	0.0896583	0.0725217	0.0568218	0.0681417	0.06519	0.0494267	0.0659116	0.111799	0.0265733	0.0570533	0.0252933	0.0263067	0.0510933	0.0644933	0.0598533	0.0432533	0.0846267	0.06072	0.0861067	0.07856	0.103747	0.0761067	0.0842133	0.112013	0.0827333	0.0541467	0.0381733	0.0568933
2015-07-04 13:59:00:000	July	20.8234	35.7999	7.77998	7.63405	8.07	124.9	34.64	-58.4952	-65.4132	-72.6149	0.0300062	0.0604167	0.0598862	0.0613475	0.0682212	0.046025	0.0356292	0.0411258	0.0327737	0.0362813	-0.0553167	-0.0351454	-0.0343483	-0.00467	-0.0152017	-0.00768917	0.00772833	0.0164158	0.0439067	0.0522533	0.0504267	0.0518	0.05876	0.04756	0.101467	0.0699333	0.0648667	0.0815467	0.139587	0.12956	0.116653	0.0826	0.0569067	0.0342133	-0.0129333	-0.01396	-0.00488	0.00992
2015-07-04 14:59:00:000	July	15.1683	35.72	7.75997	7.57	8.04453	124.9	34.58	-58.2416	-63.6097	-70.4639	0.0223686	0.0263417	0.0241608	0.00552496	0.0104228	-0.0169002	0.00102259	-0.0303061	0.00947552	-0.0277361	-0.0616468	-0.0428575	-0.0149616	-0.00145826	0.0339866	0.0947352	0.0416891	0.00569575	0.0341733	0.0616867	-0.0655533	-0.02112	0.00562667	0.0192733	-0.000733333	0.0148933	0.0250533	0.0657267	0.07684	0.091	0.12564	0.148187	0.120987	0.0921	0.0688333	0.02992	0.0129333	0.02582
2015-07-04 15:59:00:000	July	15.7992	35.68	7.72996	7.58	8.01	124.9	34.57	-58.1913	-65.3412	-62.0399	-0.0126521	-0.0256583	-0.0177183	0.0022408	0.00863254	0.00483656	0.00373493	-0.0302135	-0.0403718	0.0446108	0.00813993	0.00547829	0.0106208	0.0364871	0.0702283	0.0454717	0.0212865	0.0650365	-0.0340933	-0.00105334	-0.02648	-0.06556	-0.0462	-0.0219867	-0.0457067	-0.0436533	-0.00857333	0.0345733	0.0417867	0.0791867	0.0594533	0.0624267	0.05348	0.0577333	0.0691467	0.047	0.0505867	0.05724
2015-07-04 16:59:00:000	July	18.7676	35.7	7.68992	7.57	8	124.9	34.63	-58.1461	-66.8446	-70.2627	-0.000784585	-0.0618617	-0.0187596	-0.0145183	-0.0331671	0.00106333	0.00289583	0.024095	0.0767367	0.0815842	0.0216967	0.0419492	0.0403675	0.0354058	0.065	0.0428417	0.0643542	0.118185	-0.0597733	-0.04108	-0.02464	-0.0142267	-0.0797467	-0.0233467	-0.0126267	-0.03868	0.00466667	0.0256	0.0155733	0.00272	-0.0345867	0.00012	-0.00690667	0.00162667	0.0194933	0.05152	0.0364933	0.0200933
2015-07-04 17:59:00:000	July	18.277	35.67	7.62002	7.56	7.99	124.9	34.66	-56.5755	-69.0767	-68.9055	0.0535297	-0.0840518	-0.0642591	-0.00904991	-0.0188733	-0.00983494	-0.0108033	-0.00690405	-0.00138102	0.0537083	0.0202917	-0.00284501	0.0241843	0.016381	0.0452418	0.0545859	0.0440451	0.0337116	-0.0577733	-0.0357867	-0.0253733	-0.0347333	-0.0654533	-0.0614667	-0.05144	-0.0262267	-0.0006	-0.02636	-0.01464	-0.0267333	-0.0900533	-0.0975067	-0.067	-0.02736	-0.00970667	-0.0167067	0.00213333	-0.00437333
2015-07-04 18:59:00:000	July	19.4068	35.67	7.64007	7.6019	7.98	124.76	34.64	-55.2648	-70.6118	-68.9306	-0.0461837	-0.0299484	-0.0271042	0.00286671	-0.0163111	-0.0389499	-0.00539211	-0.00953166	-0.02719	0.0227177	0.0392033	0.0498737	0.0494234	0.0559517	0.0924934	0.0745729	0.0765759	0.0592489	-0.0298133	-0.000813333	-0.0370933	-0.08	-0.04876	-0.0719867	-0.0607067	-0.0821733	-0.08616	-0.0850133	-0.107933	-0.0849867	-0.0616133	-0.0544	-0.0722	-0.0708	-0.0488933	-0.0490267	-0.06712	-0.0849467
2015-07-04 19:59:00:000	July	14.7401	35.68	7.70003	7.60532	8	124.9	34.59	-56.6463	-69.5069	-61.8274	-0.0740079	-0.105418	-0.142345	-0.12262	-0.163475	-0.187697	-0.160707	-0.168949	-0.186068	0.0851754	0.0208233	0.0193554	0.01862	0.00335959	-0.00396333	0.0269208	0.00612667	0.005335	-0.127733	-0.11004	-0.160827	-0.192333	-0.123267	-0.14384	-0.147147	-0.124667	-0.126653	-0.0879867	-0.0832667	-0.0507733	-0.0578	-0.08876	-0.0529867	-0.00894667	-0.0376	-0.0343333	-0.03328	-0.0119733
2015-07-04 20:59:00:000	July	12.8964	35.7101	7.73007	7.67532	8.02	124.86	34.6	-58.8478	-69.3734	-61.1008	-0.0587855	-0.143217	-0.169658	-0.180266	-0.169105	-0.190342	-0.20144	-0.175791	-0.156693	0.0482284	-0.00101343	-0.00749423	-0.0117783	0.00681622	0.0231132	-0.00998752	0.00215929	0.0441074	-0.14724	-0.14608	-0.152427	-0.148947	-0.141747	-0.14184	-0.136653	-0.105453	-0.101853	-0.06156	-0.0762267	-0.0358933	-0.0748133	-0.0400267	-0.0272933	-0.0358133	-0.0183467	0.00738667	-0.0088	0.00770667
2015-07-04 21:59:00:000	July	12.2683	35.78	7.78997	7.71	8.06547	124.9	34.61	-58.4461	-70.2289	-65.3402	-0.108106	-0.105418	-0.135303	-0.149297	-0.146488	-0.151645	-0.151541	-0.167208	-0.176021	-0.020352	-0.0656834	-0.0568237	-0.0319691	-0.0406182	-0.0376849	-0.0580041	-0.0418417	0.00333324	-0.146013	-0.12252	-0.126813	-0.1066	-0.124933	-0.113053	-0.0611467	-0.10096	-0.06312	-0.0947333	-0.07664	-0.06704	-0.0888933	-0.08116	-0.0550667	-0.0543067	-0.00846667	0.01448	0.0217333	-0.02964
2015-07-04 22:59:00:000	July	10.4171	35.77	7.76	7.71532	8.09547	124.87	34.63	-58.3248	-69.4627	-65.8069	0.0266408	-0.03858	-0.0659904	-0.102285	-0.119252	-0.141342	-0.165093	-0.142843	-0.0844405	-0.0253688	-0.140733	-0.102185	-0.135056	-0.179783	-0.160378	-0.169486	-0.152278	-0.142437	-0.00528	-0.0392133	-0.0642667	-0.0610933	-0.107827	-0.0938533	-0.08504	-0.06688	-0.05656	-0.08908	-0.0944	-0.105787	-0.0724667	-0.0701067	-0.0398	-0.0210533	-0.06968	-0.06944	-0.0505333	-0.0643467
2015-07-04 23:59:00:000	July	13.3538	35.79	7.75999	7.72	8.11547	124.9	34.65	-58.8223	-68.6595	-71.5392	-0.0250936	-0.126641	-0.104822	-0.080573	-0.130424	-0.14738	-0.215259	-0.240664	-0.236725	-0.0231958	-0.123369	-0.0473037	-0.0628119	-0.135339	-0.197699	-0.210321	-0.208963	-0.200988	-0.0967467	-0.148387	-0.125853	-0.07328	-0.0870667	-0.04616	-0.023	-0.0315733	-0.000746667	0.0109333	0.0412533	0.0971067	0.0680933	0.0438933	0.0192667	-0.00962667	0.00197333	-0.0435333	-0.0138267	-0.06672
2015-07-05 00:59:00:000	July	11.9456	35.79	7.74999	7.71	8.12	124.9	34.66	-58.9374	-67.9112	-66.7231	0.00894994	-0.146367	-0.144446	-0.183037	-0.180446	-0.207113	-0.184924	-0.17924	-0.253607	-0.0797614	-0.213355	-0.242247	-0.214273	-0.225479	-0.236785	-0.196595	-0.186589	-0.17325	-0.0168933	-0.0901467	-0.0599067	-0.0909467	-0.07192	-0.03612	-0.00621333	-0.06292	-0.0167733	-0.0430933	-0.02976	-0.04144	-0.09056	-0.00625334	0.0347067	0.00596	0.0357733	0.0215333	-0.0146133	-0.0476267
2015-07-05 01:59:00:000	July	14.7258	35.81	7.73997	7.72	8.12273	124.9	34.7	-58.6669	-66.1434	-64.0368	0.0520146	0.00541667	-0.0126179	-0.0788867	-0.127792	-0.148785	-0.187085	-0.198942	-0.202882	-0.0263617	-0.171012	-0.158023	-0.159723	-0.161869	-0.208887	-0.200781	-0.203833	-0.164592	0.0766867	-0.0234533	-0.04012	-0.0475467	-0.09644	-0.0139933	0.03288	-0.0068	-0.0331933	-0.0340267	-0.0252733	-0.04308	-0.0169467	0.00479333	-0.0160333	-0.01156	0.00112667	0.0489267	0.00623333	0.00242
2015-07-05 02:59:00:000	July	20.1421	35.78	7.70996	7.65468	8.12	124.9	34.69	-60.0497	-66.2028	-72.1954	-0.00417034	-0.0340768	-0.0900725	-0.0992658	-0.114412	-0.133835	-0.145892	-0.16262	-0.110499	-0.168061	-0.207631	-0.228407	-0.226425	-0.235912	-0.218632	-0.209657	-0.184809	-0.0935447	0.0594	0.00561333	-0.0307867	-0.0288533	-0.05516	-0.007	-0.0285467	-0.0400533	-0.0214133	-0.0248533	-0.0406	-0.0462667	-0.059	-0.0473067	0.02284	0.0165733	0.0476	0.0546533	0.0462	0.0812533
2015-07-05 03:59:00:000	July	14.8437	35.74	7.67	7.65532	8.09	124.9	34.69	-60.7947	-64.7592	-64.1933	-0.0606708	-0.0544668	-0.0849171	-0.115248	-0.134554	-0.10281	-0.128484	-0.148886	-0.117271	-0.222288	-0.225722	-0.220589	-0.232146	-0.228645	-0.202	-0.253858	-0.224519	-0.172367	0.0460667	0.00365333	-0.00749334	0.0134267	-0.00353333	-0.0358	0.04204	0.0786533	0.06668	0.0218667	0.02552	0.0118267	0.0154667	-0.0327067	-0.01116	-0.00929333	0.01408	-0.0038	-4.00019e-05	-0.00101333
2015-07-05 04:59:00:000	July	16.2891	35.76	7.66999	7.66	8.07453	124.9	34.71	-62.0248	-63.8042	-60.5176	-0.0936658	-0.104203	-0.132781	-0.133856	-0.138478	-0.167558	-0.137968	-0.127582	-0.0962525	-0.177789	-0.264102	-0.23544	-0.257385	-0.265187	-0.257267	-0.228888	-0.241108	-0.268593	-0.0138933	-0.0142667	0.02068	0.04424	0.0109333	-0.0341333	0.0547333	0.0495733	0.0617733	0.0553067	0.0451333	0.01884	-0.00145333	0.02044	-0.02828	-0.0347067	-0.00585333	-0.00386667	0.0186	-0.06372
2015-07-05 05:59:00:000	July	19.4638	35.75	7.66003	7.64	8.07	124.89	34.71	-61.529	-63.5102	-64.9032	-0.110796	-0.132507	-0.125113	-0.145569	-0.145889	-0.163873	-0.110223	-0.0652332	-0.00917513	-0.186916	-0.224226	-0.23216	-0.225245	-0.203606	-0.186858	-0.146516	-0.125208	-0.0535456	0.01184	0.0136933	0.0290267	-0.00177333	0.0615067	0.108653	0.088	0.0518933	0.00393333	0.00318667	-0.000173333	0.027	0.0361733	0.0430667	0.0596533	0.0524	0.0570533	0.04648	0.0430133	0.0226267
2015-07-05 06:59:00:000	July	17.7076	35.76	7.69003	7.67	8.06	124.89	34.69	-60.846	-64.6843	-73.4594	-0.00926659	-0.0245832	-0.054697	-0.0760825	-0.0934904	-0.103505	-0.0343751	-0.00182025	0.0176422	-0.0565468	-0.132495	-0.170742	-0.185526	-0.199809	-0.157518	-0.0944285	-0.0707643	-0.0556539	0.02104	-0.0258267	-0.000400002	-0.0219067	0.00745333	0.00324	0.0139333	0.0174	0.0235067	-0.00936	-0.0308267	-0.01796	0.00281333	0.03288	0.0483067	0.0596	0.0413333	0.0398533	0.00637333	-0.000306664
2015-07-05 07:59:00:000	July	14.9739	35.79	7.72002	7.69	8.07	124.75	34.69	-60.829	-62.7601	-62.0268	0.0466763	-0.0728467	-0.0890825	-0.0598608	-0.0512029	-0.0175833	-0.00770583	0.00514583	0.0277562	-0.042665	-0.128632	-0.12181	-0.118183	-0.120964	-0.112607	-0.0858875	-0.0864225	-0.0726413	-0.02784	0.0301333	0.05796	0.07452	0.0271467	-0.000186666	0.0164933	0.0281333	0.0217333	0.00449333	0.00212	0.0336	0.00605333	0.04376	0.0751733	0.05684	0.04996	0.0282667	-0.0219733	-0.00861333
2015-07-05 08:59:00:000	July	18.1819	35.8	7.74003	7.68468	8.09	124.89	34.68	-60.9223	-63.4076	-72.9016	0.0991003	0.0376584	0.0303167	-0.00345009	-0.00639058	0.0206967	-0.0294746	-0.000442427	-0.00395254	0.176019	0.0552899	0.0694381	0.0385259	0.0167375	-0.00354509	0.00733782	-0.0264126	-0.0325355	-0.00309333	-0.0487067	-0.0725333	0.0361733	0.03552	0.02376	0.0214133	0.0162667	0.0263333	0.0261733	0.00297333	0.0283333	0.0177467	0.0319867	0.0519467	0.0577733	0.03832	0.0255867	-0.00429333	0.0111467
2015-07-05 09:59:00:000	July	18.7613	35.8201	7.77015	7.69	8.09	124.9	34.68	-61.0511	-65.1346	-71.4425	0.0120611	-0.0903284	-0.0302927	-0.0406384	-0.0727805	-0.0419116	-0.0360663	-0.00279674	0.0138491	0.0608575	0.0459367	0.0516484	0.0690758	0.0737047	0.0161517	0.0640979	0.0472541	0.0493104	-0.0460667	-0.0272	-0.0472133	-0.0167467	-0.0410267	-0.0275867	0.01416	0.02868	0.0238	0.02016	0.0414533	0.05392	0.06964	0.0557333	0.0496667	0.0695867	0.0463467	0.04132	-0.00498667	0.0195467
2015-07-05 10:59:00:000	July	22.6695	35.8799	7.90983	7.69	8.1	124.9	34.6	-62.0209	-64.2276	-59.6301	-0.018225	0.008025	-0.0179117	-0.07378	-0.0194158	-0.0194433	-0.0291517	-0.01721	0.0330567	0.104386	0.0340383	0.0402942	0.05695	0.0466621	0.0561283	0.04189	0.0521842	0.0657446	-0.04092	-0.03968	-0.0376933	-0.0418133	-0.05544	-0.0024	0.03628	0.0302267	0.0177467	0.0278667	0.016	0.04628	0.04696	0.03796	0.0464667	0.0528533	0.0317867	0.0345333	0.00989333	-0.0203467
2015-07-05 11:59:00:000	July	15.2231	35.83	7.76001	7.68468	8.1	124.9	34.7	-59.1531	-64.1747	-69.7889	0.0267121	-0.00526489	0.0505244	0.0639712	0.0321602	0.06981	0.0404319	0.0680681	0.119668	0.096679	0.0737831	0.0669161	0.0623983	0.0483278	0.0561382	0.0458791	0.065524	0.0742428	-0.00773333	0.02492	-0.00453333	-0.00578667	-0.00581333	-0.00921333	0.0297333	0.0316533	0.0597867	0.05124	0.0399333	0.0426	0.0302667	0.01576	-0.0165333	0.03212	0.01848	0.04828	0.000626667	-0.00948
2015-07-05 12:59:00:000	July	16.1927	35.83	7.76998	7.68532	8.1	124.9	34.69	-60.7251	-64.8273	-59.5633	0.0193818	0.0597482	-0.0106307	0.0153976	0.041722	0.0442401	0.0953767	0.0789558	0.0901414	0.0724838	0.00360675	0.0374584	0.0329499	0.0356267	0.00369511	0.0695033	0.0596333	0.040771	0.02576	0.0238667	0.0249467	0.0582267	0.0780533	0.0270667	0.01952	0.04396	0.0208933	0.0141867	0.00208	0.00269334	0.0267733	-0.0141467	-0.00546667	0.0236133	-0.0180933	-0.01472	0.00417333	0.00993333
2015-07-05 13:59:00:000	July	14.7441	35.82	7.74997	7.68	8.1	124.9	34.7	-59.7766	-65.4987	-76.2704	-0.00221292	0.04081	0.00144958	0.0338417	0.0552313	0.0364683	0.0595888	0.0608225	0.0274038	0.0385854	0.08395	0.0709213	0.0718675	0.0940887	0.112848	0.11402	0.095215	0.0955317	-0.0239867	0.00274667	0.000986667	0.0119733	-0.0192533	0.00818667	0.05672	0.0317333	0.0427867	0.00725333	0.00230667	-0.04436	-0.0181867	-0.0612533	-0.0406533	-0.0365067	-0.0107067	-0.0223867	-0.0348	-0.0522933
2015-07-05 14:59:00:000	July	12.0282	35.8	7.71998	7.68	8.1	124.9	34.7	-59.2357	-65.0433	-68.1242	-0.0631247	-0.014785	-0.0120317	0.0198935	0.00242083	0.0531401	0.0352562	0.0573925	0.0650485	0.13012	0.08281	0.073405	0.0704424	0.0936075	0.119747	0.107396	0.124197	0.11918	-0.02624	-0.0259467	-0.0227467	-0.0113333	0.01052	-0.0132133	0.00762667	0.03876	0.03892	0.00826667	0.0074	0.00785333	-0.04744	-0.0289067	-0.06048	-0.01868	0.00156	-0.0296267	-0.0624	-0.0807733
2015-07-05 15:59:00:000	July	13.0288	35.78	7.69999	7.67	8.09	124.87	34.7	-59.3547	-64.8658	-71.882	-0.0250346	-0.000620022	-0.00789837	0.00887334	0.02144	0.02819	0.0516304	0.0613859	0.109346	0.127147	0.08838	0.112519	0.111772	0.107702	0.119697	0.126631	0.112742	0.12105	-0.05976	-0.0319333	-0.03032	0.00902667	0.00214666	-0.03348	-0.0182533	-0.02828	-0.0223867	-0.00898667	0.00921333	-0.0338933	-0.0107867	-0.04688	-0.02968	-0.0405333	-0.0447333	-0.0648267	-0.0414667	-0.0811067
2015-07-05 16:59:00:000	July	14.9887	35.77	7.69002	7.66	8.08	124.9	34.7	-58.369	-65.3226	-71.1718	-0.0307325	-0.06252	-0.0481558	-0.0334442	-0.0231263	-0.0288733	-0.0118121	0.0115692	0.0391004	0.0466983	0.0538983	0.0476108	0.0373108	0.0571996	0.0623167	0.05048	0.0777783	0.104537	-0.0494	-0.0313733	-0.0483733	-0.00213333	-0.03544	-0.00568	0.0218533	0.01404	-0.000453333	-0.00666667	-0.00693333	-0.0236933	-0.00849333	-0.0649333	-0.0470533	-0.0305067	-0.02428	-0.00477333	-0.00661333	-0.07496
2015-07-05 17:59:00:000	July	14.9409	35.77	7.71003	7.67	8.08	124.87	34.68	-58.8286	-64.81	-67.367	-0.122053	-0.125645	-0.0998757	-0.0943158	-0.105323	-0.105344	-0.0892034	-0.0890883	-0.0286133	0.0463153	0.0780883	0.059405	0.0491708	0.0554554	0.0462917	0.0562975	0.0391775	0.0377212	-0.166367	-0.110933	-0.10032	-0.0883867	-0.10246	-0.04456	-0.100727	-0.0591	-0.0779067	-0.02446	-0.0201067	-0.04208	-0.07734	-0.0328267	-0.02874	-0.0906867	-0.0558133	-0.0932333	-0.103793	-0.05208
2015-07-05 18:59:00:000	July	16.4709	35.79	7.74	7.68	8.08	124.87	34.67	-58.752	-65.5264	-61.0325	-0.0744146	-0.171583	-0.171854	-0.176621	-0.17401	-0.187278	-0.131859	-0.121647	-0.0860758	0.140508	0.0592283	0.0771513	0.0884875	0.0889625	0.103747	0.0862099	0.0797658	0.089243	-0.18896	-0.213373	-0.155453	-0.12512	-0.183027	-0.13116	-0.12788	-0.11028	-0.0806133	-0.0718533	-0.0789067	-0.07112	-0.0528533	-0.0703333	-0.0681733	-0.0722667	-0.0735733	-0.0472533	-0.0274933	-0.0122533
2015-07-05 19:59:00:000	July	12.8115	35.79	7.74005	7.69	8.09	124.87	34.67	-58.0855	-65.9963	-68.2481	-0.126971	-0.178507	-0.163459	-0.1715	-0.18051	-0.187633	-0.136836	-0.131968	-0.147902	0.100219	0.0593167	0.0407154	0.0421717	0.0333442	0.0558233	0.102519	0.0849433	0.0148017	-0.196053	-0.13864	-0.176787	-0.138213	-0.125533	-0.13604	-0.146493	-0.13012	-0.103827	-0.12556	-0.11744	-0.10872	-0.07048	-0.08736	-0.109627	-0.104067	-0.126627	-0.114933	-0.097	-0.11428
2015-07-05 20:59:00:000	July	11.213	35.8	7.78002	7.69468	8.1	124.87	34.64	-58.7834	-66.7352	-71.2742	-0.0564947	-0.132937	-0.143823	-0.153596	-0.147798	-0.177658	-0.135675	-0.154653	-0.158688	0.102331	0.0294299	0.0168244	0.00224182	0.0164055	0.0195201	0.042297	0.0450307	0.0311247	-0.14364	-0.12256	-0.13108	-0.12424	-0.110693	-0.132547	-0.144933	-0.11784	-0.119707	-0.1464	-0.116	-0.106	-0.11784	-0.12548	-0.0792933	-0.0893867	-0.104987	-0.116347	-0.13868	-0.116947
2015-07-05 21:59:00:000	July	9.71999	35.79	7.79993	7.7	8.1	124.9	34.61	-58.9239	-67.3859	-63.1052	0.0342444	-0.0806598	-0.104741	-0.0873925	-0.131164	-0.14186	-0.104947	-0.104171	-0.111369	0.124691	-0.0290899	-0.0739054	-0.0549691	-0.0372091	-0.0194285	-0.0270501	-0.0195633	0.0233657	-0.0709333	-0.0896533	-0.0835467	-0.0892667	-0.09328	-0.14208	-0.12748	-0.119973	-0.1114	-0.1416	-0.133227	-0.16532	-0.118787	-0.111467	-0.0897467	-0.101733	-0.1196	-0.0929733	-0.109893	-0.10632
2015-07-05 22:59:00:000	July	9.81852	35.77	7.73998	7.69468	8.11	124.87	34.65	-59.8372	-68.4467	-67.4751	-0.0178196	-0.0399883	-0.100307	-0.138349	-0.10049	-0.12466	-0.148368	-0.131938	-0.130736	0.0685838	-0.0880767	-0.0859208	-0.081925	-0.107018	-0.122712	-0.156616	-0.176602	-0.188834	-0.04776	-0.03052	-0.03728	-0.0352933	-0.0516	-0.04264	-0.0763333	-0.138027	-0.136213	-0.12268	-0.122453	-0.1622	-0.180147	-0.192653	-0.154	-0.116627	-0.1242	-0.0986	-0.0844133	-0.1024
2015-07-05 23:59:00:000	July	13.0503	35.76	7.71999	7.68532	8.10453	124.8	34.66	-60.4712	-68.1465	-66.4116	-0.0450974	-0.136885	-0.145364	-0.133441	-0.14326	-0.125127	-0.117652	-0.133823	-0.178571	-0.101601	-0.16801	-0.172201	-0.22005	-0.240567	-0.225912	-0.248544	-0.219457	-0.226957	-0.0182667	-0.0435867	-0.0477733	-0.03064	-0.0193867	-0.0224267	-0.0416533	-0.0948267	-0.110413	-0.150867	-0.146587	-0.135493	-0.12292	-0.138427	-0.141853	-0.137107	-0.174973	-0.175667	-0.179747	-0.176413
2015-07-06 00:59:00:000	July	15.9686	35.79	7.71001	7.69	8.1	124.9	34.7	-60.3805	-66.6114	-72.0742	-0.0810575	-0.0955199	-0.111056	-0.118005	-0.149988	-0.190935	-0.182876	-0.198885	-0.229202	-0.0533693	-0.0584816	-0.0797838	-0.114461	-0.178332	-0.191265	-0.236857	-0.220494	-0.259355	-0.08132	-0.0902333	-0.0748	-0.11926	-0.117367	-0.130607	-0.05118	-0.0973467	-0.0914867	-0.100627	-0.0867267	-0.116913	-0.12492	-0.160287	-0.118167	-0.150353	-0.156353	-0.174473	-0.149367	-0.1044
2015-07-06 01:59:00:000	July	35.4826	35.79	7.71999	7.68	8.09	124.9	34.69	-60.3519	-66.0911	-74.2951	0.0461229	0.0103917	0.0184471	0.0280408	0.0281496	-0.0222117	-0.0991563	-0.154188	-0.248806	-0.0795817	-0.112507	-0.0689908	-0.0305825	-0.0592642	-0.08477	-0.140375	-0.168924	-0.201393	0.0303067	0.0597733	0.00846667	-0.09092	-0.106093	-0.102933	-0.0857467	-0.07912	-0.0772933	-0.09968	-0.0859333	-0.08932	-0.12016	-0.127053	-0.1076	-0.104107	-0.0887067	-0.0884267	-0.10444	-0.151627
2015-07-06 02:59:00:000	July	11.1528	35.7699	7.70993	7.65468	8.09	124.83	34.68	-60.3997	-66.7403	-73.5746	-0.0322116	-0.0566718	-0.119052	-0.122028	-0.0909021	-0.0931554	-0.0798363	-0.121015	-0.126394	-0.00820491	-0.0655298	-0.0389919	-0.0466209	-0.104555	-0.115848	-0.159751	-0.174191	-0.19166	-0.0685067	-0.07052	-0.0839867	-0.0751733	-0.07992	-0.099	-0.04292	-0.06156	-0.0533333	-0.03672	-0.0422267	-0.0420533	-0.05612	-0.06956	-0.0838667	-0.0444533	-0.0498267	-0.0401067	-0.05796	0.00477333
2015-07-06 03:59:00:000	July	9.03268	35.72	7.64999	7.63	8.06453	124.9	34.69	-60.9739	-65.9726	-76.0452	-0.0102703	-0.0542431	-0.0620023	-0.0692556	-0.0566454	-0.0883034	-0.12445	-0.157747	-0.187493	-0.0572643	-0.16176	-0.187773	-0.163066	-0.14353	-0.176228	-0.218384	-0.224013	-0.207588	0.0385067	0.00606667	-0.00175999	-0.0604133	-0.0572933	-0.0679467	-0.05532	-0.0302133	-0.04116	-0.03232	0.000333332	-0.01184	-0.0494933	-0.00542666	-0.0127067	-0.02764	-0.0142533	0.000186667	-0.00412	-0.0184
2015-07-06 04:59:00:000	July	10.4464	35.73	7.63999	7.62	8.05	124.86	34.71	-60.5863	-64.7703	-78.5124	0.00143875	0.0172783	0.00996167	0.0375892	0.0470454	-0.0737467	-0.109547	-0.136638	-0.200355	-0.206167	-0.182923	-0.144037	-0.123798	-0.151898	-0.210925	-0.246889	-0.25538	-0.220663	0.141067	0.106707	0.02888	-0.0427733	-0.0404133	-0.03208	-0.0509067	-0.0468133	-0.06984	-0.08124	-0.0428667	-0.00853333	-0.00052	-0.00330667	-0.0163333	0.0216	-0.0144267	-0.0485733	-0.0679733	-0.10928
2015-07-06 05:59:00:000	July	11.6386	35.72	7.63003	7.62	8.04	124.86	34.71	-61.3286	-64.1492	-77.6424	-0.0338205	-0.0568771	-0.0862927	-0.0743311	-0.0772457	-0.0817083	-0.11925	-0.160182	-0.15583	-0.0641315	-0.0923416	-0.0847601	-0.0972284	-0.130953	-0.169202	-0.156177	-0.139809	-0.17579	-0.04576	-0.02024	-0.0296533	-0.056	-0.02716	-0.03872	-0.00997333	-0.0393467	-0.05472	-0.0590933	-0.0318133	0.00213333	-0.0178933	0.0137733	0.0176533	-0.05068	-0.0460533	-0.0132	-0.0372933	-0.0572533
2015-07-06 06:59:00:000	July	11.1563	35.73	7.65998	7.63	8.04	124.76	34.69	-61.159	-64.5548	-75.2009	0.0361366	-0.05638	-0.0667117	-0.0528159	-0.0612887	-0.13	-0.162307	-0.164797	-0.159984	-0.0619654	-0.109355	-0.119348	-0.0806016	-0.095979	-0.123557	-0.164823	-0.148113	-0.109759	0.03444	0.0131467	-0.0423333	-0.0440267	-0.00837333	0.00953333	-0.00773333	-0.0345733	-0.0339733	0.00544	-0.0383067	-0.086	-0.0592667	-0.0715067	-0.05148	-0.0776933	-0.0631067	-0.0411733	-0.0371067	-0.0313733
2015-07-06 07:59:00:000	July	11.7755	35.73	7.64001	7.62	8.03	124.82	34.71	-60.6645	-64.0797	-68.8649	-0.0323488	-0.010355	-0.0376525	-0.0802358	-0.117482	-0.10576	-0.112779	-0.129962	-0.132049	-0.00758583	-0.09214	-0.0880229	-0.0884125	-0.13046	-0.111367	-0.158215	-0.175418	-0.162697	-0.00716	-0.0709467	-0.0524667	-0.0582267	-0.02592	-0.0330533	-0.0334533	-0.0366667	-0.0514533	-0.0582667	-0.07264	-0.06476	-0.0709467	-0.0757333	-0.0638667	-0.0699333	-0.02524	0.00516	-0.0249467	-0.0697067
2015-07-06 08:59:00:000	July	12.1484	35.73	7.64999	7.62	8.03	124.72	34.7	-60.136	-62.6902	-73.8064	-0.143625	-0.0462668	-0.129108	-0.144122	-0.153512	-0.106292	-0.0918954	-0.0621641	-0.0695081	-0.0464035	-0.134328	-0.15125	-0.171095	-0.166873	-0.18781	-0.171503	-0.157007	-0.127244	-0.0442667	-0.0351733	-0.01984	0.0161733	-0.00826667	-0.0316267	-0.0898133	-0.0715467	-0.03672	-0.03912	-0.0750533	-0.108387	-0.0529867	-0.0663867	-0.0858267	-0.08024	-0.100733	-0.0937333	-0.0999733	-0.112533
2015-07-06 09:59:00:000	July	12.6187	35.72	7.64002	7.61532	8.03	124.54	34.7	-58.7697	-61.9162	-76.6402	0.0211509	-0.0489116	-0.0501222	-0.0587584	-0.0779709	-0.0812651	-0.0949297	-0.0989175	-0.10134	0.0759507	-0.152912	-0.154438	-0.134323	-0.137905	-0.156052	-0.142985	-0.146373	-0.156673	0.0342	-0.00192	-0.0324933	-0.00426667	0.03652	-0.0469867	-0.0814133	-0.0888133	-0.0938933	-0.0635067	-0.0451467	-0.0721733	-0.0611733	-0.0908533	-0.0947067	-0.118893	-0.0897067	-0.0456267	-0.102227	-0.217293
2015-07-06 10:59:00:000	July	11.3216	35.72	7.66008	7.62	8.03	124.82	34.68	-58.252	-63.7149	-77.5317	-0.0469842	-0.069405	-0.0464358	-0.0942642	-0.0797962	-0.0781783	-0.0827971	-0.0724933	-0.0698058	0.0682817	-0.07091	-0.102579	-0.0886458	-0.0599225	-0.0499767	-0.0246787	-0.00778666	-0.00547833	0.00945333	-0.00653333	-0.02876	-0.0687333	-0.0573333	-0.0668933	-0.0171467	-0.0433733	-0.025	-0.058	-0.0518	-0.01692	0.0114533	0.03304	0.00938667	-0.01096	-0.02816	-0.01412	-0.08588	-0.17356
2015-07-06 11:59:00:000	July	11.1755	35.73	7.73001	7.61532	8.02	124.86	34.62	-59.8927	-64.6584	-75.4976	0.00122599	0.0411132	0.0213973	-0.0480768	-0.0542284	-0.0435816	-0.0493445	-0.0623541	-0.0624813	0.149597	-0.0202783	0.00471114	0.0200125	0.0379626	0.0434799	0.0108777	0.0217448	0.065478	0.00418667	-0.01064	0.002	0.00048	-0.0146533	-0.00954667	-0.0119733	-0.0180533	-0.0333067	-0.0419067	-0.03288	-0.0692	-0.0384933	-0.0303067	-0.0422133	-0.03916	-0.02252	-0.0376133	-0.100453	-0.156827
2015-07-06 12:59:00:000	July	10.9416	35.73	7.74005	7.62	8.03	124.82	34.61	-59.2003	-64.2426	-81.2218	-0.0606886	-0.0622533	-0.0262504	-0.0435884	-0.033025	-0.0243417	-0.0611396	-0.056855	-0.0943715	0.182457	0.00972165	-0.00474298	-0.0121834	-0.0152375	-0.0090383	-0.0059087	0.03331	0.0694349	-0.0294667	-0.0343467	-0.0654133	-0.0275467	-0.0326133	0.000559996	0.00456	0.03696	-0.00906667	0.00473333	-0.0481333	-0.0351333	0.01412	0.0398133	-0.0128933	-0.0578267	-0.0280267	-0.105253	-0.13012	-0.164213
2015-07-06 13:59:00:000	July	12.3873	35.75	7.78	7.62	8.03	124.89	34.59	-58.8513	-64.0331	-69.6159	0.0181192	-0.0144433	0.00511167	0.0131267	0.0100929	0.000849998	0.0264379	0.0274758	0.0311613	0.116682	0.0301133	0.0147908	0.0161075	0.0350067	0.0462133	0.0270117	0.036145	0.0690408	-0.0446533	-0.03574	-0.02988	-0.02116	0.0110933	-0.00543333	-0.01642	-0.0150733	0.0114867	-0.0216933	-0.01764	-0.02418	-0.0595267	-0.05036	-0.08626	-0.0672933	-0.05394	-0.12174	-0.180787	-0.130507
2015-07-06 14:59:00:000	July	12.3496	35.7401	7.7801	7.62	8.03	124.79	34.58	-58.529	-64.9183	-80.3751	0.0463633	-0.0192534	0.00862285	0.0127342	0.00558541	0.0185317	0.016548	0.0658791	0.15966	0.15866	0.00370826	0.00716459	0.01288	0.0241017	0.0171651	0.0274842	0.0260441	0.0469127	-0.0347867	-0.0344533	0.00864	-0.05204	-0.01912	0.025	-0.00301333	0.000533333	0.00992	-0.0243467	-0.0184	-0.0403733	-0.0300267	-0.0545733	-0.06092	-0.0838133	-0.09492	-0.135933	-0.286507	-0.324333
2015-07-06 15:59:00:000	July	11.2456	35.8	7.86992	7.62	8.03	124.72	34.56	-58.3501	-65.0833	-74.0089	0.0301745	-0.00848161	0.0327592	0.0088358	0.00218999	-0.0158866	0.052552	0.0598174	0.0888528	0.182527	0.0108483	0.036465	0.0172717	0.0165821	0.0123667	0.0100563	-0.00326071	0.0126745	-0.00909333	-0.0287867	-0.02512	-0.0136	0.00213333	0.0591867	0.04756	0.0438133	-0.02596	-0.00870667	-0.05412	-0.03416	0.00412	-0.0467867	-0.0404	-0.20104	-0.153453	-0.24088	-0.300133	-0.534347
2015-07-06 16:59:00:000	July	13.7792	35.78	7.79995	7.63	8.03	124.76	34.6	-59.3627	-64.9282	-75.3789	-0.0475179	-0.0329617	-0.0205413	-0.0103417	-0.0152758	-0.0109117	0.00359833	-0.000523336	-0.00924	0.152595	-0.0472033	0.00923458	-0.0226708	-0.0295988	-0.024645	-0.00722125	0.00342417	0.00758458	-0.00605333	-0.00102667	0.00724	-0.00329333	0.0226933	0.0288933	-0.00574667	-0.0251067	-0.00538667	0.00301333	0.0217333	-0.0412133	-0.04212	-0.0398533	-0.0819067	-0.12736	-0.152453	-0.116667	-0.259587	-0.659
2015-07-06 17:59:00:000	July	14.0395	35.76	7.75994	7.62532	8.03453	124.83	34.62	-59.1172	-65.1209	-78.9968	-0.0235321	-0.0493551	-0.0490173	-0.0504664	-0.0208258	-0.0373666	-0.0167913	-0.01619	0.00482246	0.0439304	-0.0369213	-0.0646766	-0.0734683	-0.0627975	-0.0266449	0.0131142	0.00649329	-0.000752409	-0.0363333	-0.0334533	-0.02784	0.00886667	-0.00710667	-0.00230667	-0.0434933	-0.0638	-0.10316	-0.08556	-0.06844	-0.0466267	-0.0498667	-0.118867	-0.18656	-0.100893	-0.0813333	-0.14908	-0.286293	-0.424147
2015-07-06 18:59:00:000	July	10.642	35.79	7.70999	7.64532	8.04	124.61	34.7	-58.4858	-65.6775	-74.2805	-0.130068	-0.129545	-0.165283	-0.14414	-0.113106	-0.0797099	-0.0250461	-0.0431981	-0.00859396	-0.118316	-0.17838	-0.112499	-0.0555611	-0.0328681	0.00235647	0.016352	0.00827247	-0.0465545	-0.0644533	-0.0658933	-0.03964	-0.0704533	-0.0672533	-0.0147467	-0.0980133	-0.0997867	-0.10224	-0.0746667	-0.0815333	-0.0790667	-0.0667733	-0.1028	-0.0836	-0.0727467	-0.115973	-0.121787	-0.139507	-0.199773
2015-07-06 19:59:00:000	July	9.99787	35.8	7.69997	7.65	8.05	124.68	34.72	-59.0294	-66.7149	-72.0972	-0.129816	-0.149277	-0.182835	-0.157443	-0.119511	-0.0907867	-0.0899133	-0.0545842	-0.0407863	-0.0382387	-0.219887	-0.200157	-0.160925	-0.0713858	0.008025	-0.00254542	-0.0193792	-0.0620354	-0.0493733	-0.03176	-0.0663067	-0.0280533	-0.0685333	-0.09452	-0.0954933	-0.04332	-0.02656	-0.0259467	-0.0529467	-0.0814267	-0.125507	-0.114253	-0.12332	-0.13204	-0.12252	-0.159493	-0.197893	-0.21352
2015-07-06 20:59:00:000	July	9.28782	35.8	7.67	7.64	8.06	124.79	34.75	-59.3488	-67.009	-66.7135	-0.16616	-0.12415	-0.184239	-0.19481	-0.135744	-0.121835	-0.0804688	-0.0450902	-0.0501526	-0.111331	-0.256441	-0.28002	-0.227684	-0.201239	-0.149178	-0.145073	-0.133963	-0.154728	-0.05436	0.00394667	-0.00641333	-0.01988	-0.01524	-0.0318	-0.06276	-0.06996	-0.06276	-0.121333	-0.150853	-0.172333	-0.146213	-0.172267	-0.12336	-0.1558	-0.178973	-0.18732	-0.204093	-0.242653
2015-07-06 21:59:00:000	July	9.83822	35.79	7.67	7.65	8.05	124.75	34.74	-59.3652	-60.8993	-72.0028	-0.150987	-0.150543	-0.140636	-0.163519	-0.145902	-0.128253	-0.120122	-0.0760008	-0.0144194	-0.161373	-0.19919	-0.229983	-0.258018	-0.231513	-0.195507	-0.165003	-0.168835	-0.102727	-0.02252	-0.02568	-0.01588	0.003	-0.00057333	-0.0395467	-0.1028	-0.0977867	-0.120107	-0.175227	-0.16644	-0.14832	-0.223533	-0.20708	-0.250133	-0.212053	-0.1864	-0.128613	-0.13176	-0.270853
2015-07-06 22:59:00:000	July	10.6328	35.78	7.67001	7.65	8.06	124.79	34.73	-59.6544	-62.2863	-69.6417	-0.11353	-0.133798	-0.134877	-0.146139	-0.137019	-0.14381	-0.126544	-0.0969183	-0.0662392	-0.146358	-0.221292	-0.233022	-0.232107	-0.24644	-0.244178	-0.171504	-0.155899	-0.122893	0.0176533	-0.0210667	-0.0052	0.0346	-0.0534933	-0.01072	-0.0188533	-0.04616	-0.0582667	-0.0376533	-0.067	-0.128653	-0.170613	-0.17332	-0.237347	-0.365027	-0.24624	-0.171307	-0.120653	-0.10408
2015-07-06 23:59:00:000	July	12.8166	35.79	7.68	7.65	8.06	124.72	34.73	-59.6441	-64.7838	-67.924	-0.169614	-0.213242	-0.187408	-0.195456	-0.19738	-0.171317	-0.149738	-0.159362	-0.179124	-0.145058	-0.246468	-0.22326	-0.22669	-0.236679	-0.246582	-0.248212	-0.242816	-0.257926	-0.09084	-0.07568	-0.0550267	-0.0384267	0.0404667	0.03376	0.00164	0.01156	0.0516133	0.0696933	0.06028	0.01568	-0.0794133	-0.0962133	-0.1358	-0.05988	-0.0475067	-0.00709333	-0.0294267	-0.0545333
2015-07-07 00:59:00:000	July	17.5825	35.75	7.68002	7.66	8.06	124.58	34.69	-58.4797	-63.6027	-68.1586	-0.0297367	-0.0549116	-0.0705268	-0.155183	-0.189219	-0.200026	-0.190832	-0.153899	-0.065197	-0.0307312	-0.130808	-0.124582	-0.150639	-0.17513	-0.19738	-0.197456	-0.183374	-0.165922	-0.0657733	-0.0868667	-0.0616533	-0.0372933	-0.0664	-0.0462533	-0.03416	-0.0275733	-0.0136133	-0.0153067	0.0140533	-0.00241334	-0.0032	0.0105067	-0.0192533	-0.02732	-0.06704	-0.0508933	-0.17524	-0.17644
[truncated: 981 more rows]
[truncated: 40 more columns]
